# Supplementary material for: Circular RNA circCCNT2 is upregulated in the anterior cingulate cortex of individuals with bipolar disorder
Source: Transl Psychiatry. 2021 Dec 10;11:629. doi: 10.1038/s41398-021-01746-4 (PMC8664854; doi:10.1038/s41398-021-01746-4)
Supplement: Supplementary file 2 — Supplemental Table 2 [file 41398_2021_1746_MOESM2_ESM.xlsx]

## Sheet: Sup.Table 1
Chr;Start;End;Gene	Gene	p.value	FDR	Strand	Junction Type
4;157120556;157153010;GLRB	GLRB	2.58624e-05	0.0903533	+	exon-exon
7;140096555;140120529;KDM7A	KDM7A	4.09721e-05	0.0903533	-	exon-exon
17;8493733;8495241;MYH10	MYH10	4.23198e-05	0.0903533	-	exon-exon
18;79193183;79277196;ATP9B	ATP9B	5.65056e-05	0.0903533	+	exon-exon
2;134936841;134942674;CCNT2	CCNT2	5.65959e-05	0.0903533	+	exon-exon
12;28391316;28484165;CCDC91	CCDC91	5.77971e-05	0.0903533	+	exon-exon
2;119809837;119900806;PTPN4	PTPN4	8.48484e-05	0.0903533	+	exon-exon
8;102271134;102272772;UBR5	UBR5	8.84935e-05	0.0903533	-	exon-exon
10;50433476;50519921;SGMS1	SGMS1	9.71205e-05	0.0903533	-	exon-exon
2;162504443;162518158;KCNH7	KCNH7	9.72209e-05	0.0903533	-	exon-exon
4;150735258;150808398;LRBA	LRBA	0.000129221	0.0903533	-	exon-exon
1;8541214;8557523;RERE	RERE	0.000129416	0.0903533	-	exon-exon
3;119500695;119517315;TIMMDC1	TIMMDC1	0.00013063	0.0903533	+	exon-exon
4;128970378;129003876;SCLT1	SCLT1	0.000130969	0.0903533	-	exon-exon
9;89037993;89046994;SHC3	SHC3	0.000138301	0.0903533	-	exon-exon
17;37437738;37440662;TADA2A	TADA2A	0.000146654	0.0903533	+	exon-exon
13;41811225;41819386;VWA8	VWA8	0.000150235	0.0903533	-	exon-exon
7;100075135;100075630;ZNF3	ZNF3	0.000171031	0.0936211	-	exon-exon
17;8506318;8509949;MYH10	MYH10	0.000192957	0.0936211	-	exon-exon
17;47596353;47613725;NPEPPS	NPEPPS	0.000207714	0.0936211	+	exon-exon
4;55475963;55482828;CLOCK	CLOCK	0.000210429	0.0936211	-	exon-exon
11;63718702;63721032;RTN3	RTN3	0.000214418	0.0936211	+	exon-exon
4;39075965;39086727;KLHL5	KLHL5	0.000217412	0.0936211	+	exon-exon
5;157294783;157304366;CYFIP2	CYFIP2	0.000227937	0.0936211	+	exon-exon
9;114633768;114638726;C9orf91	C9orf91	0.00023193	0.0936211	+	exon-exon
12;31689007;31702007;AMN1	AMN1	0.000238082	0.0936211	-	exon-exon
X;107088436;107088839;RBM41	RBM41	0.000268079	0.101513	-	exon-exon
5;124701014;124701269;ZNF608	ZNF608	0.000308912	0.102486	-	exon-exon
X;17103718;17138961;REPS2	REPS2	0.000317261	0.102486	+	exon-exon
3;11807833;11829864;TAMM41	TAMM41	0.000332721	0.102486	-	exon-exon
2;239990074;240007370;NDUFA10	NDUFA10	0.000342783	0.102486	-	exon-exon
13;30630835;30631474;USPL1	USPL1	0.000343547	0.102486	+	exon-exon
13;101124608;101144896;NALCN	NALCN	0.000346736	0.102486	-	exon-exon
1;213077696;213129889;RPS6KC1	RPS6KC1	0.000361383	0.102486	+	exon-exon
7;103321932;103322794;DNAJC2	DNAJC2	0.000377311	0.102486	-	exon-exon
12;98773042;98799005;ANKS1B	ANKS1B	0.000382341	0.102486	-	exon-exon
3;183840570;183868060;PARL	PARL	0.000388822	0.102486	-	exon-exon
11;120406118;120409450;ARHGEF12	ARHGEF12	0.000403085	0.102486	+	exon-exon
15;59030804;59031702;RNF111	RNF111	0.000423013	0.102486	+	exon-exon
8;130152736;130169067;SNORA12	SNORA12	0.000424965	0.102486	+	exon-exon
15;62647275;62657898;TLN2	TLN2	0.000432597	0.102486	+	exon-exon
3;124474663;124496413;KALRN	KALRN	0.000444454	0.102486	+	exon-exon
7;6170535;6171314;CYTH3	CYTH3	0.000451993	0.102486	-	exon-exon
10;84438512;84477664;CCSER2	CCSER2	0.000453368	0.102486	+	exon-exon
12;26990450;27003390;TM7SF3	TM7SF3	0.000463494	0.102486	-	exon-exon
9;36375934;36376127;RNF38	RNF38	0.000476029	0.102486	-	exon-exon
9;122280443;122313386;MRRF	MRRF	0.000481	0.102486	+	exon-exon
1;50535369;50596216;FAF1	FAF1	0.000509132	0.102486	-	exon-exon
5;77118320;77118521;ZBED3-AS1	ZBED3-AS1	0.000513094	0.102486	+	exon-exon
15;72518067;72544964;ARIH1	ARIH1	0.000521697	0.102486	+	exon-exon
2;175113994;175118369;ATF2	ATF2	0.000523063	0.102486	-	exon-exon
2;168063500;168129758;STK39	STK39	0.000531404	0.102486	-	exon-exon
15;23030885;23037152;TUBGCP5	TUBGCP5	0.000539268	0.102486	-	exon-exon
13;52417992;52427219;VPS36	VPS36	0.000571416	0.102486	-	exon-exon
8;52683549;52686967;RB1CC1	RB1CC1	0.000573413	0.102486	-	exon-exon
2;61331276;61350693;USP34	USP34	0.000575311	0.102486	-	exon-exon
12;27714780;27724186;MRPS35	MRPS35	0.000580836	0.102486	+	exon-exon
12;111418119;111418877;SH2B3	SH2B3	0.000581398	0.102486	+	exon-exon
6;99482753;99510230;USP45	USP45	0.00060558	0.10494	-	exon-exon
11;77340646;77379994;PAK1	PAK1	0.000628813	0.10715	-	exon-exon
12;101714090;101716812;CHPT1	CHPT1	0.000643434	0.107844	+	exon-exon
7;155672867;155680908;RBM33	RBM33	0.000661638	0.109106	+	exon-exon
14;37308056;37422949;MIPOL1	MIPOL1	0.000700786	0.111824	+	exon-exon
8;100259107;100275161;RNF19A	RNF19A	0.000710582	0.111824	-	exon-exon
7;135597998;135601507;NUP205	NUP205	0.00071619	0.111824	+	exon-exon
13;101395183;101399165;NALCN	NALCN	0.000733218	0.111824	-	exon-exon
X;54465451;54465852;FGD1	FGD1	0.000739967	0.111824	-	exon-exon
17;38395309;38395998;SOCS7	SOCS7	0.000743741	0.111824	+	exon-exon
1;50788000;50857997;FAF1	FAF1	0.000755617	0.111963	-	exon-exon
18;58245427;58252054;NEDD4L	NEDD4L	0.000794658	0.115315	+	exon-exon
1;117918597;117920424;GDAP2	GDAP2	0.000800796	0.115315	-	exon-exon
10;76969974;76974573;KCNMA1	KCNMA1	0.000821607	0.116668	-	exon-exon
3;129827803;129828508;TMCC1	TMCC1	0.000836129	0.117104	-	exon-exon
14;30633947;30653588;SCFD1	SCFD1	0.00086565	0.1196	+	exon-exon
5;19543869;19612601;CDH18	CDH18	0.000884796	0.120615	-	exon-exon
1;35470863;35479212;KIAA0319L	KIAA0319L	0.000930908	0.125232	-	exon-exon
20;51656938;51690819;ATP9A	ATP9A	0.000997319	0.132423	-	exon-exon
10;95395001;95432576;SORBS1	SORBS1	0.00101461	0.132992	-	exon-exon
9;127034431;127052939;RALGPS1	RALGPS1	0.00111228	0.143949	+	exon-exon
9;110941421;110973558;LPAR1	LPAR1	0.00114231	0.145987	-	exon-exon
3;180968051;180970358;FXR1	FXR1	0.00120719	0.151166	+	exon-exon
14;80478254;80530886;CEP128	CEP128	0.00121437	0.151166	-	exon-exon
6;42676056;42679832;UBR2	UBR2	0.0012275	0.151166	+	exon-exon
12;1289852;1290012;ERC1	ERC1	0.00124198	0.151166	+	exon-exon
9;95978061;96004701;ERCC6L2	ERCC6L2	0.00125703	0.151198	+	exon-exon
2;61495455;61533903;XPO1	XPO1	0.00127521	0.151512	-	exon-exon
2;86121479;86127991;PTCD3	PTCD3	0.00128927	0.151512	+	exon-exon
7;33021272;33024108;NT5C3A	NT5C3A	0.0013329	0.154136	-	exon-exon
13;83802377;83828937;N/A	N/A	0.00136062	0.154136	-	intergenic-intergenic
22;17499410;17500735;CECR2	CECR2	0.00136574	0.154136	+	exon-exon
8;102224046;102225018;RRM2B	RRM2B	0.0013719	0.154136	-	exon-exon
12;102039868;102046119;CCDC53	CCDC53	0.00140017	0.155601	-	exon-exon
8;47291033;47294030;SPIDR	SPIDR	0.00142676	0.156851	+	exon-exon
6;169762429;169768171;ERMARD	ERMARD	0.00144285	0.156933	+	exon-exon
7;77581427;77600806;PTPN12	PTPN12	0.00145963	0.157087	+	exon-exon
10;121910906;121924329;ATE1	ATE1	0.00149648	0.157101	-	exon-exon
3;4002429;4030125;N/A	N/A	0.00150146	0.157101	+	intron-intron
3;119503532;119517315;TIMMDC1	TIMMDC1	0.00153623	0.157101	+	exon-exon
9;35295696;35313989;UNC13B	UNC13B	0.00156808	0.157101	+	exon-exon
11;33337075;33341686;HIPK3	HIPK3	0.00156896	0.157101	+	exon-exon
3;125576189;125580040;OSBPL11	OSBPL11	0.0015757	0.157101	-	exon-exon
X;20162964;20167747;RPS6KA3	RPS6KA3	0.0016162	0.157101	-	exon-exon
1;35478966;35479212;KIAA0319L	KIAA0319L	0.00162072	0.157101	-	exon-exon
1;31059204;31059577;PUM1	PUM1	0.00162236	0.157101	-	exon-exon
3;141553857;141559995;RASA2	RASA2	0.00162732	0.157101	+	exon-exon
9;33886881;33900271;UBE2R2	UBE2R2	0.00162878	0.157101	+	exon-exon
3;155828182;155842619;SLC33A1	SLC33A1	0.00169208	0.159988	-	exon-exon
5;69174877;69175537;CCNB1	CCNB1	0.00169585	0.159988	+	exon-exon
2;43571707;43575027;THADA	THADA	0.00170963	0.159988	-	exon-exon
17;59808796;59817773;VMP1	VMP1	0.00172642	0.159988	+	exon-exon
12;111485271;111486824;ATXN2	ATXN2	0.00175164	0.159988	-	exon-exon
13;26400453;26401624;CDK8	CDK8	0.00175261	0.159988	+	exon-exon
X;123686548;123697751;THOC2	THOC2	0.00179457	0.161035	-	exon-exon
4;173384651;173403950;N/A	N/A	0.00179558	0.161035	+	intergenic-intron
9;133437749;133438366;ADAMTS13	ADAMTS13	0.00183558	0.162422	+	exon-exon
11;106939460;106986131;GUCY1A2	GUCY1A2	0.00184898	0.162422	-	exon-exon
15;51394835;51401743;GLDN	GLDN	0.00185871	0.162422	+	exon-exon
22;25661576;25667800;ADRBK2	ADRBK2	0.00189838	0.163555	+	exon-exon
14;31127785;31172122;HECTD1	HECTD1	0.00190522	0.163555	-	exon-exon
16;7579777;7653947;RBFOX1	RBFOX1	0.00191966	0.163555	+	exon-exon
17;8569720;8577338;MYH10	MYH10	0.00194128	0.16403	-	exon-exon
11;113840598;113854335;USP28	USP28	0.00205805	0.167979	-	exon-exon
14;92017682;92033253;TRIP11	TRIP11	0.00206937	0.167979	-	exon-exon
3;121279805;121282337;STXBP5L	STXBP5L	0.00208211	0.167979	+	exon-exon
2;37236096;37248426;NDUFAF7	NDUFAF7	0.0020836	0.167979	+	exon-exon
4;128074460;128114742;LARP1B	LARP1B	0.00212666	0.167979	+	exon-exon
6;13579451;13584225;SIRT5	SIRT5	0.00213662	0.167979	+	exon-exon
12;123004394;123005548;PITPNM2	PITPNM2	0.00214908	0.167979	-	exon-exon
8;108228267;108241913;EIF3E	EIF3E	0.00217089	0.167979	-	exon-exon
12;71769800;71774022;RAB21	RAB21	0.00217617	0.167979	+	exon-exon
10;121538592;121555545;FGFR2	FGFR2	0.00217813	0.167979	-	exon-intron
17;50990450;50993935;SPAG9	SPAG9	0.0022076	0.167979	-	exon-exon
2;182223864;182240292;PDE1A	PDE1A	0.00220958	0.167979	-	exon-exon
3;184936246;184957521;VPS8	VPS8	0.00221785	0.167979	+	exon-exon
1;237369534;237469187;RYR2	RYR2	0.00222787	0.167979	+	exon-exon
12;128926359;128957643;GLT1D1	GLT1D1	0.00223446	0.167979	+	exon-exon
X;20186296;20204103;RPS6KA3	RPS6KA3	0.00240309	0.168859	-	exon-exon
22;45700282;45740538;ATXN10	ATXN10	0.0024052	0.168859	+	exon-exon
16;31722626;31723353;ZNF720	ZNF720	0.0024104	0.168859	+	exon-exon
15;29737264;29762438;TJP1	TJP1	0.00243258	0.168859	-	exon-exon
1;197328422;197357013;CRB1	CRB1	0.00243648	0.168859	+	exon-exon
1;97515726;97883374;DPYD	DPYD	0.00245479	0.168859	-	exon-exon
1;193021097;193029657;UCHL5	UCHL5	0.00247133	0.168859	-	exon-exon
12;111937160;111943369;TMEM116	TMEM116	0.00248023	0.168859	-	exon-exon
10;127042625;127061776;DOCK1	DOCK1	0.00248711	0.168859	+	exon-exon
2;216043904;216066518;PECR	PECR	0.00249951	0.168859	-	exon-exon
7;105078846;105091314;KMT2E	KMT2E	0.00250698	0.168859	+	exon-exon
22;17885878;17887435;MICAL3	MICAL3	0.00254968	0.168859	-	exon-exon
2;148178700;148342336;MBD5	MBD5	0.00255935	0.168859	+	exon-exon
1;220102129;220102777;IARS2	IARS2	0.0025645	0.168859	+	exon-exon
4;185320733;185346650;SNX25	SNX25	0.00258013	0.168859	+	exon-exon
19;16679984;16680581;TMEM38A	TMEM38A	0.00258753	0.168859	+	exon-exon
16;53873786;53934109;FTO	FTO	0.00259791	0.168859	+	exon-exon
9;75932379;75986245;PCSK5	PCSK5	0.00260315	0.168859	+	exon-exon
16;7579777;7607338;RBFOX1	RBFOX1	0.00262743	0.168859	+	exon-exon
1;10347761;10348733;KIF1B	KIF1B	0.00268865	0.168859	+	exon-exon
3;56669700;56673725;FAM208A	FAM208A	0.00270277	0.168859	-	exon-exon
9;19520894;19597279;SLC24A2	SLC24A2	0.00271838	0.168859	-	exon-exon
5;71553116;71562520;BDP1	BDP1	0.00271905	0.168859	+	exon-exon
4;47884346;47890703;NFXL1	NFXL1	0.00274412	0.168859	-	exon-exon
21;36754180;36767285;HLCS	HLCS	0.00275326	0.168859	-	exon-exon
X;32287529;32348528;DMD	DMD	0.00277246	0.168859	-	exon-exon
2;74395054;74395284;N/A	N/A	0.00278416	0.168859	+	intergenic-intergenic
6;73440209;73440445;MB21D1	MB21D1	0.00279628	0.168859	-	exon-exon
4;120710309;120811449;PRDM5	PRDM5	0.00281672	0.168859	-	exon-exon
10;115215697;115268444;ATRNL1	ATRNL1	0.00285878	0.168859	+	exon-exon
20;5176648;5178956;CDS2	CDS2	0.0028908	0.168859	+	exon-exon
9;70862908;70864511;TRPM3	TRPM3	0.00292274	0.168859	-	exon-exon
5;142879374;142932125;ARHGAP26	ARHGAP26	0.00293626	0.168859	+	exon-exon
1;247156406;247159813;ZNF124	ZNF124	0.00294329	0.168859	-	exon-exon
10;10337827;10341193;N/A	N/A	0.00295443	0.168859	-	intergenic-intergenic
4;106116203;106309998;TBCK	TBCK	0.00298124	0.168859	-	exon-intron
10;118009082;118040565;RAB11FIP2	RAB11FIP2	0.00298581	0.168859	-	exon-exon
1;174969277;174982905;RABGAP1L	RABGAP1L	0.00299386	0.168859	+	exon-exon
7;107140847;107151023;PRKAR2B	PRKAR2B	0.00301403	0.168859	+	exon-exon
6;80127547;80171390;BCKDHB	BCKDHB	0.00303074	0.168859	+	exon-exon
17;42727635;42728952;EZH1	EZH1	0.00304353	0.168859	-	exon-exon
3;9750945;9751949;OGG1	OGG1	0.00305501	0.168859	+	exon-exon
19;56413959;56414440;ZNF583	ZNF583	0.00305911	0.168859	+	exon-exon
12;76845709;76849470;ZDHHC17	ZDHHC17	0.00306186	0.168859	+	exon-exon
20;49066192;49070297;CSE1L	CSE1L	0.00308285	0.168859	+	exon-exon
3;134207472;134211607;RYK	RYK	0.00308776	0.168859	-	exon-exon
19;24105940;24128180;ZNF254	ZNF254	0.00313322	0.168859	+	exon-exon
17;32173831;32194107;RHOT1	RHOT1	0.00313844	0.168859	+	exon-exon
20;41512846;41514952;CHD6	CHD6	0.0031477	0.168859	-	exon-exon
7;45648670;45662214;ADCY1	ADCY1	0.00314902	0.168859	+	exon-exon
4;145162640;145171720;OTUD4	OTUD4	0.00317755	0.168859	-	exon-exon
8;100268785;100288267;RNF19A	RNF19A	0.00318831	0.168859	-	exon-exon
12;26481131;26655852;ITPR2	ITPR2	0.00319797	0.168859	-	exon-exon
1;150286430;150286993;CIART	CIART	0.00319821	0.168859	+	exon-exon
13;102638239;102647344;TPP2	TPP2	0.00319951	0.168859	+	exon-exon
15;77477555;77479321;HMG20A	HMG20A	0.00321065	0.168859	+	exon-exon
8;3142465;3162277;CSMD1	CSMD1	0.00322713	0.168859	-	exon-exon
12;128814775;128815070;SLC15A4	SLC15A4	0.00322843	0.168859	-	exon-exon
7;90372155;90378211;GTPBP10	GTPBP10	0.00323597	0.168859	+	exon-exon
2;106158058;106166083;UXS1	UXS1	0.00323713	0.168859	-	exon-exon
2;200419250;200419496;SPATS2L	SPATS2L	0.00325582	0.168972	+	exon-exon
11;117152441;117163892;PAFAH1B2	PAFAH1B2	0.00341727	0.173948	+	exon-exon
17;82884145;82911789;TBCD	TBCD	0.00342297	0.173948	+	exon-exon
4;39224884;39240334;WDR19	WDR19	0.00343283	0.173948	+	exon-exon
15;71999851;72010447;MYO9A	MYO9A	0.0034533	0.173948	-	exon-exon
5;80449591;80474830;ZFYVE16	ZFYVE16	0.0034605	0.173948	+	exon-exon
16;7579780;7607338;RBFOX1	RBFOX1	0.00346853	0.173948	+	exon-exon
8;42906173;42950455;HOOK3	HOOK3	0.00347374	0.173948	+	exon-exon
22;31758546;31768863;DEPDC5	DEPDC5	0.00348781	0.173948	+	exon-exon
15;91251819;91268605;SV2B	SV2B	0.00351329	0.174369	+	exon-exon
20;57170641;57183919;BMP7	BMP7	0.003594	0.176711	-	exon-exon
1;237374717;237377435;RYR2	RYR2	0.00360598	0.176711	+	exon-exon
5;141980123;141987975;RNF14	RNF14	0.00362516	0.176711	+	exon-exon
2;37950279;38004216;RMDN2	RMDN2	0.0036414	0.176711	+	exon-exon
15;29761139;29800702;TJP1	TJP1	0.00365218	0.176711	-	exon-exon
2;61076920;61088468;KIAA1841	KIAA1841	0.00366464	0.176711	+	exon-exon
8;53743577;53801896;ATP6V1H	ATP6V1H	0.00368147	0.176711	-	exon-exon
7;27629371;27649633;HIBADH	HIBADH	0.00370637	0.177074	-	exon-exon
15;67692479;67772752;MAP2K5	MAP2K5	0.00375856	0.178732	+	exon-exon
14;75039911;75042477;MLH3	MLH3	0.00381092	0.179956	-	exon-exon
3;27448651;27452498;SLC4A7	SLC4A7	0.00383415	0.179956	-	exon-exon
5;69294793;69311204;CCDC125	CCDC125	0.00385079	0.179956	-	exon-exon
1;168019545;168023047;DCAF6	DCAF6	0.0038547	0.179956	+	exon-exon
2;182223864;182264414;PDE1A	PDE1A	0.00391481	0.180052	-	exon-exon
8;135521237;135582073;KHDRBS3	KHDRBS3	0.00392631	0.180052	+	exon-exon
18;57731627;57731832;ATP8B1	ATP8B1	0.0039279	0.180052	-	exon-exon
7;102963533;103029418;FBXL13	FBXL13	0.00393664	0.180052	-	exon-exon
2;196047352;196051249;DNAH7	DNAH7	0.0039448	0.180052	-	exon-exon
3;155829688;155834041;SLC33A1	SLC33A1	0.00400369	0.180671	-	exon-exon
2;8882511;8958642;MBOAT2	MBOAT2	0.00404189	0.180671	-	exon-exon
11;581492;582081;PHRF1	PHRF1	0.00404392	0.180671	+	exon-exon
20;49151582;49174269;STAU1	STAU1	0.00406418	0.180671	-	exon-exon
5;132883340;132885119;AFF4	AFF4	0.00409289	0.180671	-	exon-exon
2;169544721;169557297;FASTKD1	FASTKD1	0.00409305	0.180671	-	exon-exon
1;11073934;11076948;EXOSC10	EXOSC10	0.00411224	0.180671	-	exon-exon
9;36052265;36060155;RECK	RECK	0.00412726	0.180671	+	exon-exon
17;28921688;28924302;PHF12	PHF12	0.00413501	0.180671	-	exon-exon
5;78955295;78969192;ARSB	ARSB	0.00413508	0.180671	-	exon-exon
3;183866625;183868060;PARL	PARL	0.00418997	0.181373	-	exon-exon
4;4313041;4315970;ZBTB49	ZBTB49	0.00420156	0.181373	+	exon-exon
1;77711747;77713281;USP33	USP33	0.0042213	0.181373	-	exon-exon
2;23875829;23885829;ATAD2B	ATAD2B	0.0042221	0.181373	-	exon-exon
2;37037855;37057480;HEATR5B	HEATR5B	0.00424637	0.181652	-	exon-exon
6;136656307;136698682;MAP3K5	MAP3K5	0.00434273	0.183943	-	exon-exon
2;24270671;24271941;ITSN2	ITSN2	0.0043429	0.183943	-	exon-exon
7;579256;607452;PRKAR1B	PRKAR1B	0.00435389	0.183943	-	exon-exon
2;172795025;172814425;RAPGEF4	RAPGEF4	0.0043771	0.184162	+	exon-exon
15;71959901;72010447;MYO9A	MYO9A	0.00445766	0.185154	-	exon-exon
11;124117497;124119089;VWA5A	VWA5A	0.00446641	0.185154	+	exon-exon
15;72771783;72775097;ADPGK	ADPGK	0.00447222	0.185154	-	exon-exon
22;21700976;21710908;YPEL1	YPEL1	0.00447311	0.185154	-	exon-exon
11;47731374;47751290;FNBP4	FNBP4	0.00450389	0.185677	-	exon-exon
12;57177041;57177591;LRP1	LRP1	0.00453017	0.185769	+	exon-exon
21;36247517;36260732;DOPEY2	DOPEY2	0.00454635	0.185769	+	exon-exon
1;240930717;240936706;RGS7	RGS7	0.00457704	0.185769	-	exon-exon
7;16258390;16308627;ISPD	ISPD	0.00457882	0.185769	-	exon-exon
1;212965722;212966345;VASH2	VASH2	0.00461865	0.186645	+	exon-exon
7;130120749;130129576;KLHDC10	KLHDC10	0.00464803	0.187092	+	exon-exon
14;34551714;34554912;N/A	N/A	0.00469319	0.187838	-	intergenic-intergenic
19;23358430;23362725;ZNF91	ZNF91	0.00470329	0.187838	-	exon-exon
1;77713200;77714783;USP33	USP33	0.00474121	0.18833	-	exon-exon
4;153394262;153397333;MND1	MND1	0.00475247	0.18833	+	exon-exon
17;61984171;61985090;MED13	MED13	0.00480689	0.188595	-	exon-exon
1;197617659;197658369;DENND1B	DENND1B	0.00480942	0.188595	-	exon-exon
2;179444876;179446770;ZNF385B	ZNF385B	0.00486033	0.188595	-	exon-exon
6;25465873;25472521;LRRC16A	LRRC16A	0.00487768	0.188595	+	exon-exon
1;212329135;212342280;PPP2R5A	PPP2R5A	0.00487868	0.188595	+	exon-exon
7;87964634;87978412;ADAM22	ADAM22	0.00488864	0.188595	+	exon-exon
2;50921881;50922657;NRXN1	NRXN1	0.00491071	0.188595	-	intron-exon
2;231206198;231216793;ARMC9	ARMC9	0.00493244	0.188595	+	exon-exon
19;11722954;11723342;ZNF823	ZNF823	0.00493366	0.188595	-	exon-exon
12;88106675;88107098;CEP290	CEP290	0.00495787	0.188595	-	exon-exon
4;109491327;109506512;SEC24B	SEC24B	0.00498758	0.188595	+	exon-exon
15;41696075;41699159;MGA	MGA	0.00499161	0.188595	+	exon-exon
2;241407537;241434321;FARP2	FARP2	0.00499894	0.188595	+	exon-exon
1;176081152;176116681;RFWD2	RFWD2	0.00503761	0.189355	-	exon-exon
16;80684538;80685129;CDYL2	CDYL2	0.00508919	0.190068	-	exon-exon
15;78044900;78054187;TBC1D2B	TBC1D2B	0.00509377	0.190068	-	exon-exon
16;11763478;11765685;ZC3H7A	ZC3H7A	0.00519871	0.19263	-	exon-exon
10;17704431;17705741;STAM	STAM	0.00520012	0.19263	+	exon-exon
15;56142778;56144483;RFX7	RFX7	0.00523724	0.193116	-	exon-exon
1;92042823;92045660;EPHX4	EPHX4	0.00525101	0.193116	+	exon-exon
7;93276165;93323732;CCDC132	CCDC132	0.00527615	0.193345	+	exon-exon
13;95970112;95999307;UGGT2	UGGT2	0.00531534	0.193529	-	exon-exon
5;143037196;143134105;ARHGAP26	ARHGAP26	0.00536714	0.193529	+	exon-exon
12;50094437;50096972;SMARCD1	SMARCD1	0.00537303	0.193529	+	exon-exon
2;241407537;241413421;FARP2	FARP2	0.00538216	0.193529	+	exon-exon
1;169230718;169237687;NME7	NME7	0.00539272	0.193529	-	exon-exon
22;43039780;43046573;TTLL1	TTLL1	0.00541283	0.193529	-	exon-exon
9;70761601;70784279;TRPM3	TRPM3	0.00541366	0.193529	-	exon-exon
6;145919348;145933178;SHPRH	SHPRH	0.00544226	0.193874	-	exon-exon
6;149572285;149582603;GINM1	GINM1	0.00546407	0.193975	+	exon-exon
20;13528446;13569586;TASP1	TASP1	0.00549564	0.19442	-	exon-exon
13;101345253;101399165;NALCN	NALCN	0.00552447	0.194544	-	intron-exon
1;150230571;150231926;ANP32E	ANP32E	0.00553718	0.194544	-	exon-exon
6;135300500;135323324;AHI1	AHI1	0.0055597	0.194666	-	exon-exon
1;197672037;197674169;DENND1B	DENND1B	0.00565135	0.197199	-	exon-exon
6;70452492;70502791;FAM135A	FAM135A	0.00569113	0.197428	+	exon-exon
13;95581955;95594086;DZIP1	DZIP1	0.00569652	0.197428	-	exon-exon
15;52045830;52050137;MAPK6	MAPK6	0.00584918	0.202034	+	exon-exon
22;29978442;29991670;MTMR3	MTMR3	0.00589331	0.202873	+	exon-exon
11;72984088;73083740;FCHSD2	FCHSD2	0.00591453	0.202902	-	exon-exon
17;56844019;56845809;DGKE	DGKE	0.00595468	0.202902	+	exon-exon
12;110127360;110163065;IFT81	IFT81	0.00598391	0.202902	+	exon-exon
14;103405076;103405267;MARK3	MARK3	0.00598426	0.202902	+	exon-exon
1;93876268;93877862;DNTTIP2	DNTTIP2	0.00599941	0.202902	-	exon-exon
8;130152736;130180880;SNORA12	SNORA12	0.00601324	0.202902	+	exon-exon
22;25661576;25678915;ADRBK2	ADRBK2	0.00606522	0.202969	+	exon-exon
7;80188951;80212869;GNAI1	GNAI1	0.00606535	0.202969	+	exon-exon
13;35040933;35050395;NBEA	NBEA	0.00607477	0.202969	+	exon-exon
12;78049993;78059115;NAV3	NAV3	0.0061136	0.203085	+	exon-exon
4;41013583;41033304;APBB2	APBB2	0.00614121	0.203085	-	exon-exon
7;2437804;2443746;CHST12	CHST12	0.00616474	0.203085	+	exon-exon
1;227028657;227035607;CDC42BPA	CDC42BPA	0.0061655	0.203085	-	exon-exon
20;17456348;17465553;PCSK2	PCSK2	0.00617755	0.203085	+	exon-exon
6;72307258;72313672;RIMS1	RIMS1	0.00620412	0.203304	+	exon-exon
8;125049006;125057666;KIAA0196	KIAA0196	0.00624164	0.203651	-	exon-exon
6;83398367;83407901;ME1	ME1	0.00625455	0.203651	-	exon-exon
9;2536359;2539552;VLDLR-AS1	VLDLR-AS1	0.00632343	0.204829	-	exon-exon
11;66210362;66211259;PACS1	PACS1	0.00633078	0.204829	+	exon-exon
5;137941944;137943216;FAM13B	FAM13B	0.00641249	0.206818	-	exon-exon
8;67131951;67137603;CSPP1	CSPP1	0.00644885	0.207336	+	exon-exon
7;120732903;120747971;KCND2	KCND2	0.0064691	0.207336	+	exon-exon
7;102772409;102808351;FAM185A	FAM185A	0.00649225	0.207428	+	exon-exon
14;59726919;59727668;RTN1	RTN1	0.00657051	0.208321	-	exon-exon
10;110124017;110130486;ADD3	ADD3	0.00660696	0.208321	+	exon-exon
6;69014038;69049346;BAI3	BAI3	0.00661475	0.208321	+	exon-exon
2;223884648;223895630;WDFY1	WDFY1	0.00663347	0.208321	-	exon-exon
X;84135104;84164387;RPS6KA6	RPS6KA6	0.00665197	0.208321	-	exon-exon
17;42480667;42494473;ATP6V0A1	ATP6V0A1	0.00666246	0.208321	+	exon-exon
2;171053761;171082852;TLK1	TLK1	0.00666285	0.208321	-	exon-exon
1;45640210;45642499;GPBP1L1	GPBP1L1	0.0067165	0.209358	-	exon-exon
7;18762157;18874596;HDAC9	HDAC9	0.00676047	0.209432	+	exon-exon
3;47635190;47678311;SMARCC1	SMARCC1	0.00676721	0.209432	-	exon-exon
2;69337898;69338565;GFPT1	GFPT1	0.00678032	0.209432	-	exon-exon
11;14803944;14844026;PDE3B	PDE3B	0.00682895	0.20986	+	exon-exon
1;5961794;5986327;NPHP4	NPHP4	0.00683523	0.20986	-	exon-exon
15;89387817;89389482;LINC00925	LINC00925	0.00693939	0.212277	+	exon-exon
16;56385919;56389375;AMFR	AMFR	0.00695548	0.212277	-	exon-exon
4;62044453;62063633;LPHN3	LPHN3	0.00703163	0.213962	+	exon-exon
17;34942484;34958694;CCT6B	CCT6B	0.00709189	0.214565	-	exon-exon
1;52801819;52802139;ZYG11B	ZYG11B	0.00710868	0.214565	+	exon-exon
3;27437388;27448797;SLC4A7	SLC4A7	0.00711439	0.214565	-	exon-exon
1;202755271;202764145;KDM5B	KDM5B	0.00713915	0.214678	-	exon-exon
6;121170405;121242339;TBC1D32	TBC1D32	0.00718139	0.21482	-	exon-exon
14;49723874;49740182;KLHDC1	KLHDC1	0.0071966	0.21482	+	exon-exon
9;94064734;94095454;PTPDC1	PTPDC1	0.0072069	0.21482	+	exon-exon
15;25354353;25411971;UBE3A	UBE3A	0.00733666	0.217785	-	exon-exon
4;150683551;150808398;LRBA	LRBA	0.00737829	0.217785	-	exon-exon
8;50530177;50590917;SNTG1	SNTG1	0.00740891	0.217785	+	exon-exon
12;70684127;70701323;PTPRR	PTPRR	0.00742928	0.217785	-	exon-exon
2;174123180;174142000;OLA1	OLA1	0.00743643	0.217785	-	exon-exon
15;43455892;43457218;TP53BP1	TP53BP1	0.00744967	0.217785	-	exon-exon
5;68226290;68227009;PIK3R1	PIK3R1	0.00745548	0.217785	+	exon-exon
5;64800248;64804386;CWC27	CWC27	0.00750326	0.218556	+	exon-exon
1;151224248;151227400;PIP5K1A	PIP5K1A	0.0075685	0.219773	+	exon-exon
3;57847197;57864716;SLMAP	SLMAP	0.00758801	0.219773	+	exon-exon
18;56731383;56758953;WDR7	WDR7	0.00762165	0.219873	+	exon-exon
6;55499236;55542140;HMGCLL1	HMGCLL1	0.00767725	0.219873	-	exon-exon
5;138006990;138019146;FAM13B	FAM13B	0.00769941	0.219873	-	exon-exon
10;80425866;80427496;FAM213A	FAM213A	0.00770694	0.219873	+	exon-exon
10;115461941;115549536;ATRNL1	ATRNL1	0.00770839	0.219873	+	exon-exon
2;109567815;109585838;SEPT10	SEPT10	0.00773874	0.219873	-	exon-exon
13;23353785;23371165;SACS	SACS	0.00774202	0.219873	-	exon-exon
8;140761165;140770799;PTK2	PTK2	0.00785275	0.2224	-	exon-exon
X;118654602;118654961;DOCK11	DOCK11	0.00791526	0.223231	+	exon-exon
19;33113767;33114419;GPATCH1	GPATCH1	0.00792575	0.223231	+	exon-exon
21;32650184;32653366;SYNJ1	SYNJ1	0.00796974	0.223497	-	exon-exon
2;202196800;202197019;KIAA2012	KIAA2012	0.0080103	0.223497	+	exon-exon
19;23373742;23374764;ZNF91	ZNF91	0.00804155	0.223497	-	exon-exon
7;149018992;149021147;PDIA4	PDIA4	0.00808086	0.223497	-	exon-exon
12;39573716;39586297;ABCD2	ABCD2	0.00808366	0.223497	-	exon-exon
3;136464881;136502779;STAG1	STAG1	0.00809641	0.223497	-	exon-exon
1;233177802;233208610;PCNXL2	PCNXL2	0.00810137	0.223497	-	exon-exon
11;83532708;83633325;DLG2	DLG2	0.00813129	0.223497	-	exon-exon
1;61856030;61884408;INADL	INADL	0.00815303	0.223497	+	exon-exon
9;107300141;107311737;RAD23B	RAD23B	0.00819475	0.223497	+	exon-exon
1;176081152;176136547;RFWD2	RFWD2	0.00821048	0.223497	-	exon-exon
2;134936841;134947899;CCNT2	CCNT2	0.00822279	0.223497	+	exon-exon
11;33105567;33106064;CSTF3	CSTF3	0.00822768	0.223497	-	exon-exon
12;431866;438554;CCDC77	CCDC77	0.00827425	0.223497	+	exon-exon
2;23762209;23823569;ATAD2B	ATAD2B	0.00828401	0.223497	-	exon-exon
11;122776219;122777210;UBASH3B	UBASH3B	0.00828493	0.223497	+	exon-exon
13;27089883;27116596;USP12	USP12	0.00835387	0.223498	-	exon-exon
2;222927017;222934687;ACSL3	ACSL3	0.00839175	0.223498	+	exon-exon
2;25576838;25607321;DTNB	DTNB	0.00840563	0.223498	-	exon-exon
13;101143080;101144896;NALCN	NALCN	0.00840716	0.223498	-	exon-exon
10;45639816;45663842;ZFAND4	ZFAND4	0.00842579	0.223498	-	exon-exon
13;45151687;45207505;GTF2F2	GTF2F2	0.00850531	0.223498	+	exon-exon
3;55950425;55992250;ERC2	ERC2	0.00852983	0.223498	-	exon-exon
10;86838865;86876085;BMPR1A	BMPR1A	0.00855451	0.223498	+	exon-exon
2;8877030;8908716;MBOAT2	MBOAT2	0.00856846	0.223498	-	exon-exon
5;31421272;31424471;DROSHA	DROSHA	0.00858408	0.223498	-	exon-exon
5;139121035;139127853;SIL1	SIL1	0.00860156	0.223498	-	exon-exon
7;66286511;66286709;TPST1	TPST1	0.0086121	0.223498	+	exon-exon
13;101376700;101399165;NALCN	NALCN	0.00862469	0.223498	-	exon-exon
6;158580940;158608750;TMEM181	TMEM181	0.00865458	0.223498	+	exon-exon
3;32703868;32717237;CNOT10	CNOT10	0.0086548	0.223498	+	exon-exon
14;101906402;101909690;PPP2R5C	PPP2R5C	0.00866586	0.223498	+	exon-exon
10;120774778;120776884;WDR11-AS1	WDR11-AS1	0.00866809	0.223498	-	intron-exon
7;66993217;66994341;SBDS	SBDS	0.00868768	0.223498	-	exon-exon
2;169946288;170029448;UBR3	UBR3	0.00870033	0.223498	+	exon-exon
2;73550267;73559142;ALMS1	ALMS1	0.00880457	0.22507	+	exon-exon
4;127643521;127663584;INTU	INTU	0.00880557	0.22507	+	exon-exon
13;80652482;80696296;PWWP2AP1	PWWP2AP1	0.00883002	0.225133	+	intergenic-intergenic
1;35388910;35390098;ZMYM4	ZMYM4	0.00886454	0.22545	+	exon-exon
6;110887505;110890356;AMD1	AMD1	0.00890861	0.226009	+	exon-exon
2;36883932;36894033;STRN	STRN	0.00894665	0.226298	-	exon-exon
5;57230846;57231321;GPBP1	GPBP1	0.00896563	0.226298	+	exon-exon
9;96458379;96458541;HABP4	HABP4	0.0089864	0.226298	+	exon-exon
1;77803270;77813867;FAM73A	FAM73A	0.00904999	0.227339	+	exon-exon
2;85861181;85863485;ST3GAL5	ST3GAL5	0.00915096	0.228794	-	exon-exon
1;50738863;50801677;FAF1	FAF1	0.00916071	0.228794	-	exon-exon
10;27117576;27121448;YME1L1	YME1L1	0.00917513	0.228794	-	exon-exon
1;21721036;21721764;USP48	USP48	0.00920616	0.228794	-	exon-exon
3;98768430;98773983;ST3GAL6	ST3GAL6	0.00921978	0.228794	+	exon-exon
6;47283938;47286595;TNFRSF21	TNFRSF21	0.00924504	0.228865	-	exon-exon
5;93776159;93784499;FAM172A	FAM172A	0.00931722	0.230095	-	exon-exon
9;97994631;97998678;ANP32B	ANP32B	0.00936902	0.230817	+	exon-exon
11;130260856;130261929;ZBTB44	ZBTB44	0.00941337	0.231352	-	exon-exon
2;119809837;119885882;PTPN4	PTPN4	0.00945535	0.231706	+	exon-exon
6;24416397;24418578;MRS2	MRS2	0.00947945	0.231706	+	exon-exon
18;196637;203190;USP14	USP14	0.00954078	0.231706	+	exon-exon
7;6111125;6115523;USP42	USP42	0.00954593	0.231706	+	exon-exon
12;119998521;119998736;CCDC64	CCDC64	0.00954661	0.231706	+	exon-exon
11;121045674;121060085;TBCEL	TBCEL	0.00956378	0.231706	+	exon-exon
12;123194386;123198334;MPHOSPH9	MPHOSPH9	0.00964729	0.23246	-	exon-exon
16;89305206;89317075;ANKRD11	ANKRD11	0.00968665	0.23246	-	exon-exon
17;82563354;82568201;FOXK2	FOXK2	0.00970412	0.23246	+	exon-exon
2;168012634;168065381;STK39	STK39	0.00970644	0.23246	-	exon-exon
16;98145;100509;NPRL3	NPRL3	0.00971637	0.23246	-	exon-exon
9;5944871;5988545;KIAA2026	KIAA2026	0.00973132	0.23246	-	exon-exon
20;3296861;3298175;C20orf194	C20orf194	0.00982464	0.233329	-	exon-exon
16;67610824;67612121;CTCF	CTCF	0.00982809	0.233329	+	exon-exon
4;150193138;150203889;DCLK2	DCLK2	0.00984165	0.233329	+	exon-exon
5;84060300;84066606;EDIL3	EDIL3	0.00985896	0.233329	-	exon-exon
13;25537988;25589699;ATP8A2	ATP8A2	0.00994885	0.234451	+	exon-exon
12;95208843;95211267;FGD6	FGD6	0.0100185	0.234451	-	exon-exon
3;182820260;182829752;ATP11B	ATP11B	0.0100391	0.234451	+	exon-exon
5;176289654;176296320;SIMC1	SIMC1	0.010053	0.234451	+	exon-exon
12;62667178;62720289;PPM1H	PPM1H	0.0100649	0.234451	-	exon-exon
3;170145423;170149244;PHC3	PHC3	0.0100769	0.234451	-	exon-exon
22;25678816;25695214;ADRBK2	ADRBK2	0.0100939	0.234451	+	exon-exon
16;27528598;27545523;GTF3C1	GTF3C1	0.0101011	0.234451	-	exon-exon
15;42515237;42529819;SNAP23	SNAP23	0.0101127	0.234451	+	exon-exon
2;119932424;119946574;PTPN4	PTPN4	0.0101494	0.234767	+	exon-exon
11;73707420;73730823;RAB6A	RAB6A	0.0101811	0.23497	-	exon-exon
8;10207833;10301638;MSRA	MSRA	0.0102082	0.234974	+	exon-exon
5;109817273;109847790;MAN2A1	MAN2A1	0.0102273	0.234974	+	exon-exon
18;26476515;26501250;KCTD1	KCTD1	0.0102939	0.235699	-	exon-exon
22;28296198;28297852;TTC28	TTC28	0.0103238	0.235699	-	exon-exon
20;21340721;21346550;XRN2	XRN2	0.010328	0.235699	+	exon-exon
5;137985257;138021197;FAM13B	FAM13B	0.0103716	0.235968	-	exon-exon
3;33606591;33612071;CLASP2	CLASP2	0.0103859	0.235968	-	exon-exon
7;64521064;64522500;ZNF680	ZNF680	0.010557	0.239322	-	exon-exon
7;94598775;94629841;SGCE	SGCE	0.0105924	0.239595	-	exon-exon
7;104136781;104165282;ORC5	ORC5	0.0106583	0.240081	-	exon-exon
12;112216292;112217195;HECTD4	HECTD4	0.0106609	0.240081	-	exon-exon
2;39331917;39378123;MAP4K3	MAP4K3	0.0107103	0.240664	-	exon-exon
6;16585780;16657901;ATXN1	ATXN1	0.0107828	0.241761	-	exon-exon
2;27470928;27472362;IFT172	IFT172	0.0108398	0.242508	-	exon-exon
8;17064084;17090584;MICU3	MICU3	0.0108682	0.242613	+	exon-exon
3;97448568;97484059;EPHA6	EPHA6	0.0110159	0.245373	+	exon-exon
5;71516061;71553320;BDP1	BDP1	0.0110548	0.245459	+	exon-exon
20;3596377;3604262;ATRN	ATRN	0.0110677	0.245459	+	exon-exon
9;14146689;14155893;NFIB	NFIB	0.0111419	0.246072	-	exon-exon
8;30786211;30799755;PPP2CB	PPP2CB	0.0111435	0.246072	-	exon-exon
19;11805947;11807004;ZNF491	ZNF491	0.0112521	0.247935	+	exon-exon
17;44424349;44474903;GPATCH8	GPATCH8	0.0113039	0.248539	-	exon-exon
4;36177827;36229645;ARAP2	ARAP2	0.011391	0.249055	-	exon-exon
7;107527237;107558115;COG5	COG5	0.0114128	0.249055	-	exon-exon
13;77126318;77140163;MYCBP2	MYCBP2	0.0114936	0.249055	-	exon-exon
5;126804776;126832801;LMNB1	LMNB1	0.0115059	0.249055	+	exon-exon
12;39951257;40048210;SLC2A13	SLC2A13	0.0115571	0.249055	-	exon-exon
4;253560;254837;ZNF876P	ZNF876P	0.0115774	0.249055	+	exon-exon
14;72714423;72731934;DPF3	DPF3	0.0115951	0.249055	-	exon-exon
3;107710452;107728960;BBX	BBX	0.0116	0.249055	+	exon-exon
14;79692173;79805190;NRXN3	NRXN3	0.0116257	0.249055	+	exon-exon
17;55031168;55141367;STXBP4	STXBP4	0.0116314	0.249055	+	exon-exon
9;124898549;124900547;GOLGA1	GOLGA1	0.0117064	0.249055	-	exon-exon
11;122956496;122957491;C11orf63	C11orf63	0.0117221	0.249055	+	exon-exon
8;105419144;105444381;ZFPM2	ZFPM2	0.011727	0.249055	+	exon-exon
6;69938038;70023680;COL19A1	COL19A1	0.0117345	0.249055	+	exon-exon
10;92081320;92181019;CPEB3	CPEB3	0.0117452	0.249055	-	exon-exon
10;32462683;32474023;CCDC7	CCDC7	0.0117605	0.249055	+	exon-exon
11;32097144;32098528;RCN1	RCN1	0.0117639	0.249055	+	exon-exon
14;37285318;37369624;MIPOL1	MIPOL1	0.0117658	0.249055	+	exon-exon
2;65331987;65344896;SPRED2	SPRED2	0.0118209	0.249147	-	exon-exon
15;72518067;72572165;ARIH1	ARIH1	0.0118298	0.249147	+	exon-exon
1;66891154;66905375;WDR78	WDR78	0.0118926	0.249147	-	exon-exon
2;45976429;45984680;PRKCE	PRKCE	0.0119401	0.249147	+	exon-exon
5;19838759;19839242;CDH18	CDH18	0.0119427	0.249147	-	exon-exon
12;112502144;112506422;PTPN11	PTPN11	0.0119635	0.249147	+	exon-exon
7;34966894;34973605;DPY19L1	DPY19L1	0.0119743	0.249147	-	exon-exon
18;24143091;24143413;CABYR	CABYR	0.012005	0.249147	+	exon-exon
10;50460673;50466932;SGMS1	SGMS1	0.0120372	0.249147	-	exon-exon
1;208092786;208096883;PLXNA2	PLXNA2	0.0120652	0.249147	-	exon-exon
8;104041329;104148848;RIMS2	RIMS2	0.0120885	0.249147	+	exon-exon
16;879570;881505;LMF1	LMF1	0.0120916	0.249147	-	exon-exon
16;11846501;11850418;RSL1D1	RSL1D1	0.0120941	0.249147	-	exon-exon
4;75012425;75013150;PARM1	PARM1	0.0121113	0.249147	+	exon-exon
6;169762429;169769713;ERMARD	ERMARD	0.0121511	0.249464	+	exon-exon
10;17157441;17168917;TRDMT1	TRDMT1	0.0122932	0.251422	-	exon-exon
14;105218998;105220130;BRF1	BRF1	0.0122957	0.251422	-	exon-exon
13;25769046;25862408;ATP8A2	ATP8A2	0.0124014	0.252494	+	exon-exon
10;118707492;118730410;CACUL1	CACUL1	0.0124067	0.252494	-	exon-exon
12;70656704;70662605;PTPRR	PTPRR	0.0124583	0.252494	-	exon-exon
10;68644698;68652594;TET1	TET1	0.0124884	0.252494	+	exon-exon
5;41794003;41807438;OXCT1	OXCT1	0.0125412	0.252494	-	exon-exon
6;147205971;147353373;STXBP5	STXBP5	0.0125704	0.252494	+	exon-exon
2;168547596;168561322;CERS6	CERS6	0.012595	0.252494	+	exon-exon
5;137692285;137698408;KLHL3	KLHL3	0.0126036	0.252494	-	exon-exon
14;39154211;39158402;TRAPPC6B	TRAPPC6B	0.0126147	0.252494	-	exon-exon
10;20840739;20869841;NEBL	NEBL	0.0126157	0.252494	-	exon-exon
2;40428473;40430301;SLC8A1	SLC8A1	0.0126398	0.252494	-	exon-exon
7;17868407;17897446;SNX13	SNX13	0.0126496	0.252494	-	exon-exon
14;96520055;96528006;PAPOLA	PAPOLA	0.0126691	0.252494	+	exon-exon
1;8541214;8557537;RERE	RERE	0.0127948	0.253892	-	exon-intron
8;135581878;135607037;KHDRBS3	KHDRBS3	0.0128203	0.253892	+	exon-exon
3;183338800;183341630;MCF2L2	MCF2L2	0.0128213	0.253892	-	exon-exon
2;48461138;48465642;PPP1R21	PPP1R21	0.0128386	0.253892	+	exon-exon
11;132436086;132437359;OPCML	OPCML	0.0128881	0.254235	-	exon-exon
2;159149142;159150556;TANC1	TANC1	0.0129057	0.254235	+	exon-exon
12;39600571;39607714;ABCD2	ABCD2	0.0129348	0.254318	-	exon-exon
1;44247939;44251542;ERI3	ERI3	0.0130115	0.254527	-	exon-intron
14;50150008;50150230;SOS2	SOS2	0.0130714	0.254527	-	exon-exon
8;55782748;55813118;TGS1	TGS1	0.0130728	0.254527	+	exon-exon
18;27234922;27247187;RP11-57J16.1	RP11-57J16.1	0.0130932	0.254527	+	exon-exon
8;67103037;67132080;CSPP1	CSPP1	0.0130933	0.254527	+	exon-exon
4;53414615;53428183;FIP1L1	FIP1L1	0.0130948	0.254527	+	exon-exon
7;95111259;95120832;PPP1R9A	PPP1R9A	0.0131937	0.255962	+	exon-exon
7;6416627;6416921;DAGLB	DAGLB	0.0132701	0.25681	-	exon-exon
2;195680032;195718332;SLC39A10	SLC39A10	0.0132876	0.25681	+	exon-exon
7;100023419;100024307;ZKSCAN1	ZKSCAN1	0.0133275	0.257094	+	exon-exon
16;11779166;11782388;ZC3H7A	ZC3H7A	0.0134294	0.258573	-	exon-exon
9;85677436;85712566;AGTPBP1	AGTPBP1	0.0134666	0.258596	-	exon-exon
X;2266740;2291603;DHRSX	DHRSX	0.0134812	0.258596	-	exon-exon
9;710804;713464;KANK1	KANK1	0.0135215	0.258707	+	exon-exon
9;19356972;19358160;DENND4C	DENND4C	0.0135603	0.258707	+	exon-exon
6;43562247;43567354;XPO5	XPO5	0.0135629	0.258707	-	exon-exon
15;75854386;75873568;UBE2Q2	UBE2Q2	0.0135916	0.258762	+	exon-exon
2;26373367;26375148;EPT1	EPT1	0.0136164	0.258762	+	exon-exon
10;115461941;115469329;ATRNL1	ATRNL1	0.0136845	0.258825	+	exon-exon
3;155922187;155925366;GMPS	GMPS	0.0136913	0.258825	+	exon-exon
7;14607434;14630268;DGKB	DGKB	0.0137273	0.258825	-	exon-exon
3;47661294;47678311;SMARCC1	SMARCC1	0.0137424	0.258825	-	exon-exon
2;61501996;61533903;XPO1	XPO1	0.0137463	0.258825	-	exon-exon
8;42957094;42964474;HOOK3	HOOK3	0.0139037	0.261308	+	exon-exon
4;61979563;61998265;LPHN3	LPHN3	0.0140316	0.2626	+	exon-exon
20;43613850;43624045;IFT52	IFT52	0.0140664	0.2626	+	exon-exon
12;62470701;62501698;MON2	MON2	0.0140885	0.2626	+	exon-exon
3;172251260;172307501;FNDC3B	FNDC3B	0.0140917	0.2626	+	exon-exon
20;21365421;21368590;XRN2	XRN2	0.0141148	0.2626	+	exon-exon
12;44607169;44714741;NELL2	NELL2	0.0141266	0.2626	-	exon-exon
13;35805699;35836141;DCLK1	DCLK1	0.0142381	0.264193	-	exon-exon
17;59015610;59017424;TRIM37	TRIM37	0.014293	0.264731	-	exon-exon
6;147260615;147291172;STXBP5	STXBP5	0.0144498	0.266874	+	exon-exon
3;32872482;32873985;TRIM71	TRIM71	0.0144801	0.266874	+	intron-exon
X;107526582;107530511;FRMPD3	FRMPD3	0.014487	0.266874	+	exon-exon
5;56864734;56865977;MAP3K1	MAP3K1	0.0145249	0.266964	+	exon-exon
3;33516023;33538942;CLASP2	CLASP2	0.0145441	0.266964	-	exon-exon
18;21560859;21568094;ESCO1	ESCO1	0.0146503	0.268412	-	exon-exon
10;115461941;115727355;ATRNL1	ATRNL1	0.0146755	0.268412	+	exon-exon
3;173604279;173605593;NLGN1	NLGN1	0.0147161	0.268673	+	exon-exon
5;176951474;176958154;UIMC1	UIMC1	0.0147557	0.268917	-	exon-exon
3;319683;328354;CHL1	CHL1	0.0148477	0.269665	+	exon-exon
16;53254438;53268126;CHD9	CHD9	0.0148495	0.269665	+	exon-exon
17;32027769;32035639;LRRC37B	LRRC37B	0.0149993	0.271902	+	exon-exon
17;12894940;12929046;ARHGAP44	ARHGAP44	0.0150914	0.272347	+	exon-exon
6;70533160;70556863;FAM135A	FAM135A	0.0151021	0.272347	+	exon-exon
3;54752599;54764351;CACNA2D3	CACNA2D3	0.0151038	0.272347	+	exon-exon
10;92893349;92909631;EXOC6	EXOC6	0.0152191	0.273943	+	exon-exon
9;20819796;20874807;FOCAD	FOCAD	0.0152897	0.274731	+	exon-exon
3;155893518;155911279;GMPS	GMPS	0.0153358	0.275076	+	exon-exon
8;52116275;52126140;ST18	ST18	0.0154102	0.275113	-	exon-exon
15;69255794;69261329;GLCE	GLCE	0.0154143	0.275113	+	exon-exon
18;33607594;33627070;ASXL3	ASXL3	0.0154408	0.275113	+	exon-exon
12;40302789;40304134;LRRK2	LRRK2	0.0154796	0.275113	+	exon-exon
2;199419565;199433514;SATB2	SATB2	0.0155143	0.275113	-	intron-exon
4;3019641;3022451;GRK4	GRK4	0.0155207	0.275113	+	exon-exon
15;36691685;36709961;C15orf41	C15orf41	0.0155308	0.275113	+	exon-exon
10;68913162;68914204;DDX50	DDX50	0.0155831	0.275113	+	exon-exon
21;43686804;43688240;RRP1B	RRP1B	0.015597	0.275113	+	exon-exon
17;29451455;29482288;TAOK1	TAOK1	0.015607	0.275113	+	exon-exon
6;72291934;72333835;RIMS1	RIMS1	0.0157432	0.276818	+	exon-exon
1;247860617;247868063;TRIM58	TRIM58	0.0157913	0.276818	+	exon-exon
22;26457859;26458577;HPS4	HPS4	0.015802	0.276818	-	exon-exon
4;158237525;158244349;TMEM144	TMEM144	0.0158505	0.276818	+	exon-exon
X;16818574;16820255;TXLNG	TXLNG	0.0158545	0.276818	+	exon-exon
21;28444148;28446472;AF131217.1	AF131217.1	0.0158661	0.276818	-	exon-exon
18;76849526;76871825;ZNF236	ZNF236	0.0159068	0.277055	+	exon-exon
22;50372020;50394135;PPP6R2	PPP6R2	0.0160529	0.27896	+	exon-exon
10;49932100;49935142;PARG	PARG	0.0160707	0.27896	-	exon-exon
17;37440505;37442652;TADA2A	TADA2A	0.016114	0.279236	+	exon-exon
2;171011373;171028405;TLK1	TLK1	0.0161911	0.279267	-	exon-exon
2;45697941;45701524;PRKCE	PRKCE	0.0162463	0.279267	+	intron-exon
10;121538592;121551459;FGFR2	FGFR2	0.0162858	0.279267	-	exon-exon
3;131468091;131471279;MRPL3	MRPL3	0.0162986	0.279267	-	exon-exon
12;121177147;121177446;P2RX7	P2RX7	0.0163235	0.279267	+	exon-exon
4;83056926;83068522;COPS4	COPS4	0.0163521	0.279267	+	exon-exon
19;13332869;13334493;CACNA1A	CACNA1A	0.0164012	0.279267	-	exon-exon
5;64788951;64804386;CWC27	CWC27	0.0164392	0.279267	+	exon-exon
9;85596362;85633374;AGTPBP1	AGTPBP1	0.0164625	0.279267	-	exon-exon
22;29978442;29998857;MTMR3	MTMR3	0.016467	0.279267	+	exon-exon
7;7786788;7801743;UMAD1	UMAD1	0.0164808	0.279267	+	intron-exon
15;62007308;62014013;VPS13C	VPS13C	0.016486	0.279267	-	exon-intron
12;31398175;31409384;DENND5B	DENND5B	0.0165264	0.279267	-	exon-exon
18;44949881;44953340;SETBP1	SETBP1	0.0165306	0.279267	+	exon-exon
10;103049707;103076270;CNNM2	CNNM2	0.0165388	0.279267	+	exon-exon
11;103311878;103323990;DYNC2H1	DYNC2H1	0.0165528	0.279267	+	exon-exon
3;142355401;142371328;XRN1	XRN1	0.0166207	0.279793	-	exon-exon
18;53205216;53215597;DCC	DCC	0.0166387	0.279793	+	exon-exon
22;33761371;33761558;LARGE	LARGE	0.0166938	0.280187	-	exon-exon
7;67067285;67083539;TYW1	TYW1	0.016753	0.280187	+	exon-exon
5;110568447;110627880;TMEM232	TMEM232	0.0167638	0.280187	-	exon-exon
4;147857553;147913139;ARHGAP10	ARHGAP10	0.0167718	0.280187	+	exon-exon
7;156756393;156826744;LMBR1	LMBR1	0.0169155	0.280363	-	exon-exon
8;94506500;94512089;KIAA1429	KIAA1429	0.0169288	0.280363	-	exon-exon
2;140385893;140475337;LRP1B	LRP1B	0.0169756	0.280363	-	exon-exon
16;81362499;81365478;GAN	GAN	0.0169818	0.280363	+	exon-exon
8;10207833;10319989;MSRA	MSRA	0.0169925	0.280363	+	exon-exon
1;220005248;220007338;EPRS	EPRS	0.0169956	0.280363	-	exon-exon
6;1726416;1742586;GMDS	GMDS	0.0170145	0.280363	-	exon-exon
X;32565702;32573846;DMD	DMD	0.0170197	0.280363	-	exon-exon
6;149738643;149742570;NUP43	NUP43	0.0170291	0.280363	-	exon-exon
10;126996748;127000307;DOCK1	DOCK1	0.017094	0.280979	+	exon-exon
13;45004305;45020428;GPALPP1	GPALPP1	0.0171564	0.28099	+	exon-exon
15;38299373;38324809;SPRED1	SPRED1	0.0171694	0.28099	+	exon-exon
22;31758546;31778168;DEPDC5	DEPDC5	0.0171771	0.28099	+	exon-exon
16;11774236;11779363;ZC3H7A	ZC3H7A	0.0172202	0.281184	-	exon-exon
2;200439122;200440784;SPATS2L	SPATS2L	0.017244	0.281184	+	exon-exon
3;101337509;101368011;SENP7	SENP7	0.0173129	0.281241	-	exon-exon
18;62082673;62095950;PIGN	PIGN	0.0173274	0.281241	-	exon-exon
12;115996476;115997230;MED13L	MED13L	0.01733	0.281241	-	exon-exon
8;104041326;104148848;RIMS2	RIMS2	0.0173754	0.281531	+	exon-exon
1;243545510;243615161;AKT3	AKT3	0.0174285	0.281921	-	exon-exon
17;31940286;31973231;SUZ12	SUZ12	0.0174546	0.281921	+	exon-exon
2;241407537;241436538;FARP2	FARP2	0.0175793	0.283487	+	exon-exon
6;119549808;119550395;N/A	N/A	0.0176088	0.283515	+	intergenic-intergenic
12;88515534;88545865;KITLG	KITLG	0.0176378	0.283537	-	exon-exon
14;57336316;57353221;N/A	N/A	0.0176907	0.28394	-	intergenic-intergenic
1;215169199;215195092;KCNK2	KCNK2	0.0177488	0.284388	+	exon-exon
1;84179177;84185182;PRKACB	PRKACB	0.0177807	0.284388	+	exon-exon
14;31127785;31133675;HECTD1	HECTD1	0.017802	0.284388	-	exon-exon
4;150761783;150808398;LRBA	LRBA	0.0178409	0.284563	-	exon-exon
16;23581054;23585423;NDUFAB1	NDUFAB1	0.0178783	0.284717	-	exon-exon
1;237674096;237687504;RYR2	RYR2	0.0179928	0.284903	+	exon-exon
2;140314935;140335838;LRP1B	LRP1B	0.0180091	0.284903	-	exon-exon
3;197085580;197119530;DLG1	DLG1	0.0180234	0.284903	-	exon-exon
11;77675036;77678153;RSF1	RSF1	0.0180278	0.284903	-	exon-exon
18;55350359;55351000;TCF4	TCF4	0.0180472	0.284903	-	exon-exon
15;44328685;44338317;CASC4	CASC4	0.0180629	0.284903	+	exon-exon
6;157036835;157084905;ARID1B	ARID1B	0.0180851	0.284903	+	intron-exon
X;31169443;31182904;DMD	DMD	0.0181511	0.285017	-	exon-exon
13;101258443;101292366;NALCN	NALCN	0.0181749	0.285017	-	exon-exon
2;8877030;8958642;MBOAT2	MBOAT2	0.018176	0.285017	-	exon-exon
7;156826605;156836885;LMBR1	LMBR1	0.01823	0.285426	-	exon-exon
17;28122603;28172618;NLK	NLK	0.0183137	0.285688	+	exon-exon
10;68487144;68488629;SLC25A16	SLC25A16	0.0183257	0.285688	-	exon-exon
1;70053026;70089819;LRRC7	LRRC7	0.0183503	0.285688	+	exon-exon
7;87700421;87777955;RUNDC3B	RUNDC3B	0.0183585	0.285688	+	exon-exon
3;57242856;57267792;APPL1	APPL1	0.0184414	0.286542	+	exon-exon
12;78926597;79047362;SYT1	SYT1	0.0185868	0.28696	+	exon-exon
7;149891191;149909705;RP11-728K20.1	RP11-728K20.1	0.0185885	0.28696	-	exon-intergenic
11;36610081;36636117;C11orf74	C11orf74	0.0185928	0.28696	+	exon-exon
17;50970707;50987237;SPAG9	SPAG9	0.0185972	0.28696	-	exon-exon
2;124772799;124869762;CNTNAP5	CNTNAP5	0.0186086	0.28696	+	exon-exon
6;85517756;85533800;SNX14	SNX14	0.0186753	0.287316	-	exon-exon
12;51684174;51689096;SCN8A	SCN8A	0.0186879	0.287316	+	exon-exon
1;222651977;222652332;MIA3	MIA3	0.018789	0.288038	+	exon-exon
10;23223598;23250691;LINC01552	LINC01552	0.0188283	0.288038	-	exon-intergenic
12;12519862;12521463;DUSP16	DUSP16	0.0188434	0.288038	-	exon-exon
19;22072809;22073564;ZNF257	ZNF257	0.0188475	0.288038	+	exon-exon
2;8888018;8958642;MBOAT2	MBOAT2	0.0188974	0.288124	-	exon-exon
1;200760839;200761098;CAMSAP2	CAMSAP2	0.0189095	0.288124	+	exon-exon
8;37870420;37877551;RAB11FIP1	RAB11FIP1	0.0189698	0.288378	-	exon-exon
16;4466153;4469465;NMRAL1	NMRAL1	0.018994	0.288378	-	exon-exon
11;120465237;120467308;ARHGEF12	ARHGEF12	0.0190108	0.288378	+	exon-exon
1;97679095;97700302;DPYD	DPYD	0.0191337	0.289494	-	exon-intron
7;18585281;18666476;HDAC9	HDAC9	0.019141	0.289494	+	exon-exon
8;125102051;125182256;NSMCE2	NSMCE2	0.0191951	0.289883	+	exon-exon
6;87601784;87636486;ORC3	ORC3	0.019387	0.291666	+	exon-exon
16;74089894;74091998;AC009120.4	AC009120.4	0.0193904	0.291666	-	intron-intron
1;23816675;23820593;HMGCL	HMGCL	0.0193987	0.291666	-	exon-exon
18;56717964;56781656;WDR7	WDR7	0.0194386	0.291835	+	exon-exon
7;156762134;156826744;LMBR1	LMBR1	0.0194873	0.292039	-	exon-exon
3;119503532;119504021;TIMMDC1	TIMMDC1	0.019517	0.292039	+	exon-exon
8;42546469;42548780;SMIM19	SMIM19	0.0195378	0.292039	+	exon-exon
9;111574734;111586165;PTGR1	PTGR1	0.0196051	0.29224	-	exon-exon
8;53743577;53772167;ATP6V1H	ATP6V1H	0.0196084	0.29224	-	exon-exon
10;27114521;27121448;YME1L1	YME1L1	0.0196545	0.292501	-	exon-exon
18;20979910;21008194;ROCK1	ROCK1	0.0198639	0.295186	-	exon-exon
11;83240759;83248087;ANKRD42	ANKRD42	0.0199274	0.295701	+	exon-exon
17;61074920;61084564;BCAS3	BCAS3	0.0199806	0.29606	+	exon-exon
6;138447001;138496371;NHSL1	NHSL1	0.0200976	0.297363	-	exon-exon
10;73571421;73576361;USP54	USP54	0.0202092	0.298118	-	exon-exon
9;14120440;14307520;NFIB	NFIB	0.0202346	0.298118	-	exon-exon
1;15638307;15643650;DDI2	DDI2	0.0202439	0.298118	+	exon-exon
5;57246300;57249576;GPBP1	GPBP1	0.0202653	0.298118	+	exon-exon
10;115120185;115727355;ATRNL1	ATRNL1	0.0204178	0.299931	+	exon-exon
3;57841299;57864716;SLMAP	SLMAP	0.0204733	0.300314	+	exon-exon
22;23731401;23731877;N/A	N/A	0.0205043	0.300339	-	intergenic-intergenic
5;148548668;148637061;HTR4	HTR4	0.0205622	0.300755	-	exon-exon
5;79679579;79682061;PAPD4	PAPD4	0.0207302	0.30278	+	exon-exon
1;240827098;240936706;RGS7	RGS7	0.0207961	0.303111	-	exon-exon
2;42640173;42682589;MTA3	MTA3	0.0208379	0.303111	+	exon-exon
20;49945382;49949355;RNF114	RNF114	0.0208418	0.303111	+	exon-exon
3;56624479;56673725;FAM208A	FAM208A	0.0209517	0.30416	-	exon-exon
2;61498673;61533903;XPO1	XPO1	0.0209835	0.30416	-	exon-exon
5;72855774;72865729;TNPO1	TNPO1	0.0210261	0.30416	+	exon-exon
18;36026900;36033837;RPRD1A	RPRD1A	0.021083	0.30416	-	exon-exon
4;157136469;157153010;GLRB	GLRB	0.0211042	0.30416	+	exon-exon
10;96907265;96944245;LCOR	LCOR	0.0211453	0.30416	+	exon-exon
7;94538967;94554575;CASD1	CASD1	0.0211668	0.30416	+	exon-exon
15;48596283;48613092;FBN1	FBN1	0.0211962	0.30416	-	exon-exon
1;180397516;180413471;LHX4-AS1	LHX4-AS1	0.0212168	0.30416	-	exon-exon
8;47284028;47294030;SPIDR	SPIDR	0.0212305	0.30416	+	exon-exon
12;44665484;44714741;NELL2	NELL2	0.0212412	0.30416	-	exon-exon
11;30495296;30536175;MPPED2	MPPED2	0.0213399	0.304368	-	exon-exon
14;49723874;49743805;KLHDC1	KLHDC1	0.0213539	0.304368	+	exon-exon
2;58198594;58232112;FANCL	FANCL	0.0213555	0.304368	-	exon-exon
11;86012281;86031611;PICALM	PICALM	0.0213749	0.304368	-	exon-exon
1;227160543;227213219;CDC42BPA	CDC42BPA	0.0214334	0.304732	-	exon-exon
12;29293300;29321924;FAR2	FAR2	0.02146	0.304732	+	exon-exon
13;100330561;100340259;PCCA	PCCA	0.021539	0.305222	+	exon-exon
16;19616114;19629820;C16orf62	C16orf62	0.021596	0.305222	+	exon-exon
16;69695136;69695379;NFAT5	NFAT5	0.0216138	0.305222	+	exon-exon
14;71045133;71057724;PCNX	PCNX	0.021614	0.305222	+	exon-exon
12;122511109;122515227;RSRC2	RSRC2	0.0217501	0.306568	-	exon-exon
3;175447229;175471758;NAALADL2	NAALADL2	0.0217692	0.306568	+	exon-exon
14;39095898;39096139;SEC23A	SEC23A	0.0218354	0.307077	-	exon-exon
4;39869394;39890364;PDS5A	PDS5A	0.02193	0.307411	-	exon-exon
12;100922226;100942535;ANO4	ANO4	0.0219422	0.307411	+	exon-exon
6;108854225;108858271;ARMC2	ARMC2	0.0219494	0.307411	+	exon-exon
7;88132867;88145507;ADAM22	ADAM22	0.0220402	0.308262	+	exon-exon
7;148832634;148847305;EZH2	EZH2	0.022126	0.309039	-	exon-exon
21;33432177;33432871;IFNGR2	IFNGR2	0.0222277	0.309321	+	exon-exon
4;39841948;39845880;PDS5A	PDS5A	0.0222541	0.309321	-	exon-exon
3;197051577;197069260;DLG1	DLG1	0.0222665	0.309321	-	exon-exon
8;18011237;18011827;PCM1	PCM1	0.0222697	0.309321	+	exon-exon
11;103280348;103358359;DYNC2H1	DYNC2H1	0.0222975	0.309321	+	exon-exon
21;31700995;31706357;SCAF4	SCAF4	0.0223984	0.3103	-	exon-exon
17;8553955;8576823;MYH10	MYH10	0.0225321	0.31173	-	exon-intron
17;67920015;67922990;BPTF	BPTF	0.0225783	0.311947	+	exon-exon
5;78089393;78216237;AP3B1	AP3B1	0.0226735	0.312129	-	exon-exon
1;193028085;193029657;UCHL5	UCHL5	0.0227483	0.312129	-	exon-exon
22;17683214;17702386;BCL2L13	BCL2L13	0.0227516	0.312129	+	exon-exon
3;47610066;47622341;SMARCC1	SMARCC1	0.0228215	0.312129	-	exon-exon
2;72465160;72575668;EXOC6B	EXOC6B	0.0228286	0.312129	-	exon-exon
15;25405461;25411971;UBE3A	UBE3A	0.0228514	0.312129	-	exon-exon
17;37283267;37289528;ACACA	ACACA	0.0228553	0.312129	-	exon-exon
13;49376967;49382941;CAB39L	CAB39L	0.0228789	0.312129	-	exon-exon
1;213167858;213232255;RPS6KC1	RPS6KC1	0.0229034	0.312129	+	exon-exon
2;55558775;55573777;SMEK2	SMEK2	0.0229237	0.312129	-	exon-exon
3;173604279;173605091;NLGN1	NLGN1	0.0229422	0.312129	+	exon-exon
4;74174506;74225394;MTHFD2L	MTHFD2L	0.0229865	0.312129	+	exon-exon
8;135521237;135607037;KHDRBS3	KHDRBS3	0.0229884	0.312129	+	exon-exon
1;151658235;151658427;SNX27	SNX27	0.0230482	0.312526	+	exon-exon
4;42503450;42556040;ATP8A1	ATP8A1	0.0231083	0.312926	-	exon-exon
2;29152685;29181697;CLIP4	CLIP4	0.0232032	0.313185	+	exon-exon
2;144208603;144237339;GTDC1	GTDC1	0.0232663	0.313185	-	exon-exon
1;240206799;240294908;FMN2	FMN2	0.023278	0.313185	+	exon-intron
2;20318537;20327378;PUM2	PUM2	0.0232822	0.313185	-	exon-exon
2;37058451;37058987;HEATR5B	HEATR5B	0.023284	0.313185	-	exon-exon
12;106825726;106843947;RIC8B	RIC8B	0.0233496	0.313185	+	exon-exon
3;49324702;49325845;USP4	USP4	0.0233548	0.313185	-	exon-exon
10;59832525;59852702;CCDC6	CCDC6	0.0233725	0.313185	-	exon-exon
4;143543509;143543972;SMARCA5	SMARCA5	0.023422	0.313337	+	exon-exon
20;51674153;51676208;ATP9A	ATP9A	0.0234451	0.313337	-	exon-exon
1;77858938;77861322;FAM73A	FAM73A	0.0234778	0.313364	+	exon-exon
3;174519077;174550637;NAALADL2	NAALADL2	0.0235419	0.313768	+	intron-exon
3;62445528;62478416;CADPS	CADPS	0.0235694	0.313768	-	intron-exon
14;102999565;103012188;CDC42BPB	CDC42BPB	0.0236142	0.313855	-	exon-exon
16;70042351;70043003;PDXDC2P	PDXDC2P	0.0236373	0.313855	-	exon-exon
19;8539732;8540060;N/A	N/A	0.0237186	0.314525	+	intron-intron
1;198220999;198264235;NEK7	NEK7	0.0237784	0.314548	+	exon-exon
11;93747297;93759858;C11orf54	C11orf54	0.0237818	0.314548	+	exon-exon
13;41865736;41868477;VWA8	VWA8	0.0238882	0.315546	-	exon-exon
4;53399730;53444103;FIP1L1	FIP1L1	0.0239494	0.315623	+	exon-exon
4;176149807;176151967;WDR17	WDR17	0.0239636	0.315623	+	exon-exon
12;68650400;68654252;RAP1B	RAP1B	0.0239969	0.315623	+	exon-exon
4;90308244;90313047;CCSER1	CCSER1	0.0240175	0.315623	+	exon-exon
10;63206595;63209235;JMJD1C	JMJD1C	0.0241496	0.316583	-	exon-exon
1;53787158;53789196;NDC1	NDC1	0.0241524	0.316583	-	exon-exon
12;132780798;132784307;GOLGA3	GOLGA3	0.0242368	0.316992	-	exon-exon
6;85993380;86016250;N/A	N/A	0.0242893	0.316992	+	intergenic-intergenic
1;155670320;155679512;YY1AP1	YY1AP1	0.0243307	0.316992	-	exon-exon
7;107362033;107412632;COG5	COG5	0.0243642	0.316992	-	exon-exon
10;91425281;91462184;HECTD2	HECTD2	0.0243652	0.316992	+	exon-exon
19;52282111;52283413;ZNF766	ZNF766	0.0243697	0.316992	+	exon-exon
2;109564366;109565859;SEPT10	SEPT10	0.0244258	0.317032	-	exon-exon
2;140902920;140951940;LRP1B	LRP1B	0.0244491	0.317032	-	exon-exon
17;8444260;8460160;NDEL1	NDEL1	0.0244781	0.317032	+	exon-exon
17;69155019;69155925;ABCA10	ABCA10	0.0244968	0.317032	-	exon-exon
1;155725382;155726019;DAP3	DAP3	0.0246548	0.317821	+	exon-exon
7;32869984;32879942;KBTBD2	KBTBD2	0.0246668	0.317821	-	exon-exon
X;19631864;19687691;SH3KBP1	SH3KBP1	0.0246755	0.317821	-	exon-exon
11;70330173;70335694;PPFIA1	PPFIA1	0.0246958	0.317821	+	exon-exon
7;72830692;72833928;SBDSP1	SBDSP1	0.0247181	0.317821	+	exon-exon
5;94050731;94074769;FAM172A	FAM172A	0.0247443	0.317821	-	exon-exon
9;36352742;36353331;RNF38	RNF38	0.0249342	0.31921	-	exon-exon
1;214390988;214398001;PTPN14	PTPN14	0.0249613	0.31921	-	exon-exon
16;5027135;5028185;NAGPA	NAGPA	0.0249675	0.31921	-	exon-exon
11;34090179;34092056;CAPRIN1	CAPRIN1	0.0249773	0.31921	+	exon-exon
3;119843255;119863605;GSK3B	GSK3B	0.0250206	0.319364	-	exon-exon
1;167546101;167548121;CREG1	CREG1	0.0250782	0.319701	-	exon-exon
5;109781396;109823837;MAN2A1	MAN2A1	0.0251471	0.319881	+	exon-exon
17;69214704;69228860;ABCA10	ABCA10	0.0252009	0.319881	-	exon-exon
6;136694140;136705133;MAP3K5	MAP3K5	0.0252404	0.319881	-	exon-exon
1;19193433;19197265;UBR4	UBR4	0.0252441	0.319881	-	exon-exon
4;76996425;77030970;SEPT11	SEPT11	0.0252553	0.319881	+	exon-exon
7;78489761;78627239;MAGI2	MAGI2	0.0253024	0.319881	-	exon-exon
4;15625252;15644708;FBXL5	FBXL5	0.0253114	0.319881	-	exon-exon
5;173108624;173123202;CREBRF	CREBRF	0.025459	0.321349	+	exon-exon
14;39045163;39048729;SEC23A	SEC23A	0.0255193	0.321483	-	exon-exon
3;89340916;89342090;EPHA3	EPHA3	0.0255471	0.321483	+	exon-exon
3;121205923;121240507;STXBP5L	STXBP5L	0.0255639	0.321483	+	exon-exon
18;58918271;58920633;ZNF532	ZNF532	0.0256021	0.321568	+	exon-exon
9;109050283;109064567;TMEM245	TMEM245	0.0257079	0.321873	-	exon-exon
1;210919640;210920967;KCNH1	KCNH1	0.0257102	0.321873	-	exon-intron
6;79513212;79519085;LCA5	LCA5	0.0257574	0.321873	-	exon-exon
14;60796217;60818847;MNAT1	MNAT1	0.0257993	0.321873	+	exon-exon
10;24494500;24520253;KIAA1217	KIAA1217	0.0259876	0.321873	+	exon-exon
3;183318068;183389779;MCF2L2	MCF2L2	0.0259936	0.321873	-	exon-exon
17;51263274;51268904;UTP18	UTP18	0.0260178	0.321873	+	exon-exon
12;120565072;120566980;RNF10	RNF10	0.0260183	0.321873	+	exon-exon
2;61241560;61293550;USP34	USP34	0.0260497	0.321873	-	exon-exon
3;111112030;111126335;PVRL3	PVRL3	0.026054	0.321873	+	exon-exon
1;70300764;70315566;ANKRD13C	ANKRD13C	0.0260781	0.321873	-	exon-exon
8;94534839;94543942;KIAA1429	KIAA1429	0.0260909	0.321873	-	exon-exon
2;199308760;199433514;SATB2	SATB2	0.0261101	0.321873	-	exon-exon
3;170113360;170122744;PHC3	PHC3	0.0261317	0.321873	-	exon-exon
11;24905991;25050130;LUZP2	LUZP2	0.0261455	0.321873	+	exon-exon
3;195326885;195345317;ACAP2	ACAP2	0.026152	0.321873	-	exon-exon
13;40749138;40759106;MRPS31	MRPS31	0.0262059	0.321873	-	exon-exon
17;47618350;47619164;NPEPPS	NPEPPS	0.0262069	0.321873	+	exon-exon
6;99435707;99510230;USP45	USP45	0.0262245	0.321873	-	exon-exon
10;73536269;73539593;USP54	USP54	0.0263072	0.322474	-	exon-exon
4;128074460;128091512;LARP1B	LARP1B	0.0263367	0.322474	+	exon-exon
6;157110472;157133207;ARID1B	ARID1B	0.0264334	0.3227	+	exon-exon
1;100424222;100442996;CDC14A	CDC14A	0.0264562	0.3227	+	exon-exon
16;53231419;53250066;CHD9	CHD9	0.0264608	0.3227	+	exon-exon
4;39737420;39755739;UBE2K	UBE2K	0.0264814	0.3227	+	exon-exon
12;55700899;55701154;ITGA7	ITGA7	0.0265574	0.322884	-	exon-exon
5;157803650;157817547;CLINT1	CLINT1	0.0266102	0.322884	-	exon-exon
8;132610166;132625454;LRRC6	LRRC6	0.0266765	0.322884	-	exon-exon
10;89751346;89762835;KIF20B	KIF20B	0.0266862	0.322884	+	exon-exon
12;104120400;104123423;NFYB	NFYB	0.0267228	0.322884	-	exon-exon
3;47425485;47435137;SCAP	SCAP	0.0267812	0.322884	-	exon-exon
5;98879552;98881375;CHD1	CHD1	0.0267884	0.322884	-	exon-exon
13;41865736;41912168;VWA8	VWA8	0.0267888	0.322884	-	exon-exon
17;31206240;31219118;NF1	NF1	0.026799	0.322884	+	exon-exon
17;66053736;66070001;CEP112	CEP112	0.0268462	0.322884	-	exon-exon
7;85036889;85068284;SEMA3D	SEMA3D	0.0268875	0.322884	-	exon-exon
4;26637211;26688407;TBC1D19	TBC1D19	0.0269042	0.322884	+	exon-exon
1;64009305;64050716;ROR1	ROR1	0.026907	0.322884	+	exon-exon
22;33761371;33856802;LARGE	LARGE	0.0269615	0.323158	-	exon-exon
12;106851450;106860412;RIC8B	RIC8B	0.027065	0.323908	+	exon-exon
9;42871003;42877817;ANKRD20A7P	ANKRD20A7P	0.0270874	0.323908	+	exon-exon
5;61472681;61494410;ZSWIM6	ZSWIM6	0.0271399	0.324056	+	exon-exon
2;99412731;99435941;REV1	REV1	0.027186	0.324056	-	exon-exon
16;48546147;48562444;N4BP1	N4BP1	0.0272624	0.324056	-	exon-exon
7;72694687;72744601;TYW1B	TYW1B	0.0273231	0.324056	-	exon-exon
2;169529833;169544835;FASTKD1	FASTKD1	0.0273284	0.324056	-	exon-exon
5;95755396;95763620;RHOBTB3	RHOBTB3	0.0273459	0.324056	+	exon-exon
3;47037666;47046621;SETD2	SETD2	0.0273716	0.324056	-	exon-exon
12;51008476;51010766;SLC11A2	SLC11A2	0.0273823	0.324056	-	exon-exon
7;14574212;14736194;DGKB	DGKB	0.0273913	0.324056	-	exon-exon
3;138570318;138572984;CEP70	CEP70	0.0274167	0.324056	-	exon-exon
6;101621949;101626637;GRIK2	GRIK2	0.0275282	0.324998	+	exon-exon
5;66759709;66788794;MAST4	MAST4	0.0276278	0.325141	+	exon-exon
12;32710929;32713371;DNM1L	DNM1L	0.0276348	0.325141	+	exon-exon
9;111440372;111444494;KIAA0368	KIAA0368	0.0276357	0.325141	-	exon-exon
6;57014462;57015353;BEND6	BEND6	0.0276755	0.325234	+	exon-exon
8;38326730;38348215;WHSC1L1	WHSC1L1	0.0277469	0.325461	-	exon-exon
11;9989497;10002689;SBF2	SBF2	0.0277584	0.325461	-	exon-exon
5;88749070;88761328;MEF2C	MEF2C	0.0278665	0.325982	-	exon-exon
22;45793545;45807022;ATXN10	ATXN10	0.0278666	0.325982	+	exon-exon
2;203402576;203427269;ABI2	ABI2	0.0279539	0.326351	+	exon-exon
20;50902017;50904001;ADNP	ADNP	0.027962	0.326351	-	exon-exon
2;50465442;50506617;NRXN1	NRXN1	0.0280756	0.326941	-	exon-exon
17;12894940;12919831;ARHGAP44	ARHGAP44	0.0280765	0.326941	+	exon-exon
2;168161787;168182090;STK39	STK39	0.0281429	0.327184	-	exon-exon
7;140776912;140808995;BRAF	BRAF	0.0281614	0.327184	-	exon-exon
1;20941491;20981227;EIF4G3	EIF4G3	0.0282221	0.327399	-	exon-exon
5;138886212;138904441;CTNNA1	CTNNA1	0.0282439	0.327399	+	exon-exon
3;122752591;122755431;HSPBAP1	HSPBAP1	0.0282978	0.327652	-	exon-exon
1;32631827;32634792;ZBTB8OS	ZBTB8OS	0.0283348	0.32771	-	exon-exon
19;32915337;32926273;CEP89	CEP89	0.0284861	0.329036	-	exon-exon
14;102019893;102022880;DYNC1H1	DYNC1H1	0.0285138	0.329036	+	exon-exon
X;15804111;15818642;ZRSR2	ZRSR2	0.0285756	0.329376	+	exon-exon
6;161048616;161049979;MAP3K4	MAP3K4	0.0286176	0.329489	+	exon-exon
3;183323235;183389779;MCF2L2	MCF2L2	0.0287284	0.33004	-	exon-exon
9;131430090;131432794;PRRC2B	PRRC2B	0.02873	0.33004	+	exon-exon
12;62543097;62553174;MON2	MON2	0.0288334	0.330586	+	exon-exon
10;110124017;110132400;ADD3	ADD3	0.0289119	0.330586	+	exon-exon
7;24623666;24668660;MPP6	MPP6	0.028951	0.330586	+	exon-exon
7;34969433;34973605;DPY19L1	DPY19L1	0.0289564	0.330586	-	exon-exon
10;63610187;63619800;REEP3	REEP3	0.0289631	0.330586	+	exon-exon
6;142820033;142837047;HIVEP2	HIVEP2	0.0289863	0.330586	-	intron-exon
3;56592970;56594028;CCDC66	CCDC66	0.0290317	0.330586	+	exon-exon
2;140769213;140813806;LRP1B	LRP1B	0.0290613	0.330586	-	exon-exon
X;17029526;17103779;REPS2	REPS2	0.0290977	0.330586	+	exon-exon
2;168063500;168182090;STK39	STK39	0.0291015	0.330586	-	exon-exon
1;19890385;19907876;OTUD3	OTUD3	0.0291332	0.330586	+	exon-exon
7;64521064;64544432;ZNF680	ZNF680	0.0291866	0.330658	-	exon-exon
2;210098086;210154611;KANSL1L	KANSL1L	0.0292042	0.330658	-	exon-exon
12;92827912;92853025;EEA1	EEA1	0.029289	0.33125	-	exon-exon
19;8455405;8467584;HNRNPM	HNRNPM	0.0294347	0.33253	+	exon-exon
2;106830066;106844034;ST6GAL2	ST6GAL2	0.0294888	0.332775	-	exon-exon
10;125038997;125133612;CTBP2	CTBP2	0.0295995	0.333655	-	exon-exon
1;64582156;64602912;CACHD1	CACHD1	0.0298515	0.336126	+	exon-exon
22;41140140;41141222;EP300	EP300	0.0298908	0.336157	+	exon-exon
5;81615473;81650339;SSBP2	SSBP2	0.0299414	0.336157	-	exon-exon
18;21778103;21779685;MIB1	MIB1	0.029953	0.336157	+	exon-exon
17;60288523;60345608;USP32	USP32	0.0300791	0.336962	-	exon-exon
15;42827928;42878684;TTBK2	TTBK2	0.0300906	0.336962	-	exon-exon
9;34971295;34972531;KIAA1045	KIAA1045	0.0301521	0.337281	+	exon-exon
11;78113886;78121174;ALG8	ALG8	0.0302722	0.338186	-	exon-exon
4;139529031;139533366;SETD7	SETD7	0.0302991	0.338186	-	exon-exon
13;42168446;42190525;DGKH	DGKH	0.0303641	0.338542	+	exon-exon
2;72465160;72480750;EXOC6B	EXOC6B	0.0303995	0.338567	-	exon-exon
7;39997494;40078851;CDK13	CDK13	0.0305082	0.339408	+	exon-exon
2;171325841;171330698;METTL8	METTL8	0.0305622	0.339639	-	exon-exon
3;24190074;24337371;THRB	THRB	0.0306186	0.339896	-	exon-exon
3;185437447;185443636;MAP3K13	MAP3K13	0.030873	0.341914	+	exon-exon
2;32098796;32128479;SPAST	SPAST	0.0309059	0.341914	+	exon-exon
6;42822018;42830172;GLTSCR1L	GLTSCR1L	0.0309142	0.341914	+	exon-exon
15;33064957;33088974;FMN1	FMN1	0.0309583	0.341914	-	exon-exon
7;140734617;140808995;BRAF	BRAF	0.0309939	0.341914	-	exon-exon
2;159169250;159170805;TANC1	TANC1	0.0310069	0.341914	+	exon-exon
7;7877281;7884346;UMAD1	UMAD1	0.0310344	0.341914	+	exon-intron
9;123169902;123184298;STRBP	STRBP	0.0311726	0.342744	-	exon-exon
13;101073584;101111226;NALCN	NALCN	0.0311769	0.342744	-	exon-exon
1;245915530;245929937;SMYD3	SMYD3	0.0312691	0.343378	-	exon-exon
10;7276892;7285954;SFMBT2	SFMBT2	0.0313434	0.343378	-	exon-exon
1;176116624;176163891;RFWD2	RFWD2	0.0314324	0.343378	-	exon-exon
16;53873786;53879987;FTO	FTO	0.0314519	0.343378	+	exon-exon
18;42037692;42049605;PIK3C3	PIK3C3	0.0314645	0.343378	+	exon-exon
2;168138088;168182090;STK39	STK39	0.0314683	0.343378	-	exon-exon
10;49857306;49861663;PARG	PARG	0.0315649	0.343378	-	exon-exon
6;20781145;20846178;CDKAL1	CDKAL1	0.031615	0.343378	+	exon-exon
3;138570318;138571356;CEP70	CEP70	0.0316164	0.343378	-	exon-exon
1;26446316;26447660;DHDDS	DHDDS	0.0316411	0.343378	+	exon-exon
4;148152469;148154901;NR3C2	NR3C2	0.0317536	0.343378	-	exon-exon
4;53425872;53428183;FIP1L1	FIP1L1	0.0317961	0.343378	+	exon-exon
6;138207042;138245591;KIAA1244	KIAA1244	0.0318169	0.343378	+	exon-exon
22;25678816;25690283;ADRBK2	ADRBK2	0.0318264	0.343378	+	exon-exon
2;30525587;30568176;LCLAT1	LCLAT1	0.031828	0.343378	+	exon-exon
12;106842589;106860412;RIC8B	RIC8B	0.0318491	0.343378	+	exon-exon
2;15504145;15539356;NBAS	NBAS	0.0319042	0.343378	-	exon-exon
5;81094296;81127163;RASGRF2	RASGRF2	0.0319143	0.343378	+	exon-exon
1;45614096;45616393;NASP	NASP	0.031926	0.343378	+	exon-exon
2;73519775;73573424;ALMS1	ALMS1	0.0319521	0.343378	+	exon-exon
15;28143873;28146344;HERC2	HERC2	0.0320144	0.343378	-	exon-exon
10;27017502;27017792;ANKRD26	ANKRD26	0.0320154	0.343378	-	exon-exon
4;166039339;166078030;TLL1	TLL1	0.0320708	0.343378	+	exon-exon
6;20781145;21065228;CDKAL1	CDKAL1	0.0320781	0.343378	+	exon-exon
12;68302620;68302872;MDM1	MDM1	0.0320941	0.343378	-	exon-exon
8;39007886;39055772;ADAM9	ADAM9	0.0321358	0.343378	+	exon-exon
13;35290389;35352323;NBEA	NBEA	0.0321455	0.343378	+	exon-exon
14;80895718;80906081;CEP128	CEP128	0.0321841	0.343378	-	exon-exon
2;71426460;71431428;ZNF638	ZNF638	0.0322241	0.343378	+	exon-exon
18;26018019;26078160;SS18	SS18	0.032242	0.343378	-	exon-exon
8;41598292;41599304;AGPAT6	AGPAT6	0.0323726	0.343935	+	exon-exon
1;212342188;212349242;PPP2R5A	PPP2R5A	0.0323916	0.343935	+	exon-exon
12;77940319;78021862;NAV3	NAV3	0.0323953	0.343935	+	exon-exon
1;27105885;27109777;SLC9A1	SLC9A1	0.0324411	0.343987	-	exon-exon
21;39390698;39393280;WRB	WRB	0.0324675	0.343987	+	exon-exon
3;24228938;24238081;THRB	THRB	0.0325027	0.344004	-	exon-intron
19;45277923;45278615;MARK4	MARK4	0.0325537	0.344187	+	exon-exon
1;178456721;178467421;RASAL2	RASAL2	0.0326257	0.344279	+	exon-exon
8;115587001;115605002;TRPS1	TRPS1	0.0326298	0.344279	-	exon-exon
5;55475299;55491114;PPAP2A	PPAP2A	0.0327068	0.34429	-	exon-exon
9;126340508;126395697;MVB12B	MVB12B	0.0327294	0.34429	+	exon-exon
14;63598756;63599973;WDR89	WDR89	0.0327392	0.34429	-	exon-exon
9;83678441;83686155;UBQLN1	UBQLN1	0.0327655	0.34429	-	exon-exon
12;93394609;93395533;NUDT4	NUDT4	0.0328197	0.344479	+	exon-exon
1;9931891;9934860;LZIC	LZIC	0.0328593	0.344479	-	exon-exon
14;30902536;30911162;STRN3	STRN3	0.0328846	0.344479	-	exon-exon
5;137952628;137953465;FAM13B	FAM13B	0.0329215	0.344514	-	exon-exon
15;76287846;76292700;ETFA	ETFA	0.0329667	0.344633	-	exon-exon
15;41081020;41087682;INO80	INO80	0.0331229	0.345912	-	exon-exon
16;66528994;66537017;TK2	TK2	0.0331581	0.345927	-	exon-exon
1;66840469;66905375;WDR78	WDR78	0.0331996	0.345987	-	exon-exon
5;168566013;168566266;PANK3	PANK3	0.0332315	0.345987	-	exon-exon
4;15052414;15054217;CPEB2	CPEB2	0.0332805	0.346145	+	exon-exon
2;43912432;43925961;LRPPRC	LRPPRC	0.03345	0.347554	-	exon-exon
5;69355649;69355953;TAF9	TAF9	0.0335396	0.348131	-	exon-exon
6;157867547;157875176;SNX9	SNX9	0.0335969	0.348372	+	exon-exon
6;34132978;34133859;GRM4	GRM4	0.0337697	0.349809	-	exon-exon
3;56666260;56673725;FAM208A	FAM208A	0.0338364	0.350059	-	exon-exon
15;54293895;54338489;UNC13C	UNC13C	0.0338714	0.350059	+	exon-exon
18;24225042;24239382;OSBPL1A	OSBPL1A	0.0338966	0.350059	-	exon-exon
4;40827132;40830577;APBB2	APBB2	0.0340321	0.350784	-	exon-exon
16;56351384;56355081;GNAO1	GNAO1	0.0340456	0.350784	+	exon-exon
1;97573760;97740479;DPYD	DPYD	0.0340697	0.350784	-	exon-exon
3;113249722;113250833;BOC	BOC	0.0341945	0.351604	+	exon-exon
X;68274738;68299096;OPHN1	OPHN1	0.034221	0.351604	-	exon-exon
5;55645789;55664863;SLC38A9	SLC38A9	0.0342754	0.351604	-	exon-exon
6;107920929;107921909;SEC63	SEC63	0.0342966	0.351604	-	intron-exon
10;27131859;27136385;YME1L1	YME1L1	0.0343522	0.351604	-	exon-exon
5;50399107;50428227;EMB	EMB	0.0344111	0.351604	-	exon-exon
13;32701323;32755956;PDS5B	PDS5B	0.0344184	0.351604	+	exon-exon
2;39331917;39356339;MAP4K3	MAP4K3	0.0344244	0.351604	-	exon-exon
12;111485265;111486824;ATXN2	ATXN2	0.0345013	0.351691	-	exon-exon
7;140794308;140834872;BRAF	BRAF	0.0345314	0.351691	-	exon-exon
5;66043077;66054951;ERBB2IP	ERBB2IP	0.0345678	0.351691	+	exon-exon
1;88740988;88771879;PKN2	PKN2	0.0345706	0.351691	+	exon-exon
11;78112650;78121174;ALG8	ALG8	0.0346472	0.35212	-	exon-exon
1;97515726;97740479;DPYD	DPYD	0.0346953	0.352259	-	exon-exon
7;16216066;16278226;ISPD	ISPD	0.0347896	0.352555	-	exon-exon
10;50078675;50080931;FAM21A	FAM21A	0.0348179	0.352555	+	exon-exon
15;70904552;70984257;LRRC49	LRRC49	0.0348563	0.352555	+	exon-exon
7;43360886;43365226;HECW1	HECW1	0.0348819	0.352555	+	exon-intron
2;149468645;149486345;LYPD6	LYPD6	0.0349294	0.352555	+	exon-intergenic
3;129827803;129832826;TMCC1	TMCC1	0.0349313	0.352555	-	exon-exon
8;53743577;53769743;ATP6V1H	ATP6V1H	0.034966	0.352556	-	exon-exon
6;118266995;118285338;SLC35F1	SLC35F1	0.0350549	0.352841	+	exon-exon
10;84371014;84373815;CCSER2	CCSER2	0.0350632	0.352841	+	exon-exon
6;83151593;83154241;DOPEY1	DOPEY1	0.0351206	0.353071	+	exon-exon
9;83677727;83686155;UBQLN1	UBQLN1	0.0351592	0.353112	-	exon-exon
8;17989859;17993619;PCM1	PCM1	0.0352881	0.354058	+	exon-exon
2;170029346;170055584;UBR3	UBR3	0.0355889	0.356726	+	exon-exon
8;70583164;70598255;TRAM1	TRAM1	0.0357149	0.357203	-	exon-exon
8;115587001;115623758;TRPS1	TRPS1	0.0357405	0.357203	-	exon-exon
15;72249245;72250092;PARP6	PARP6	0.0357521	0.357203	-	exon-exon
1;40406736;40409835;SMAP2	SMAP2	0.0357987	0.357203	+	exon-exon
11;108172199;108177090;NPAT	NPAT	0.0358112	0.357203	-	exon-exon
12;72562165;72575542;TRHDE	TRHDE	0.0358518	0.35726	+	exon-exon
7;70762870;70771644;AUTS2	AUTS2	0.0359099	0.357491	+	exon-exon
4;122190000;122201126;KIAA1109	KIAA1109	0.0359606	0.357647	+	exon-exon
14;92809300;92816421;GOLGA5	GOLGA5	0.0360565	0.358253	+	exon-exon
2;68567341;68578264;APLF	APLF	0.0361797	0.358517	+	exon-exon
22;38494630;38501280;DDX17	DDX17	0.0361871	0.358517	-	exon-exon
3;143795001;143832221;SLC9A9	SLC9A9	0.0362174	0.358517	-	exon-exon
1;219193130;219241308;LYPLAL1	LYPLAL1	0.0362234	0.358517	+	exon-intergenic
3;47113876;47126663;SETD2	SETD2	0.0363429	0.358887	-	exon-exon
8;38321072;38338607;WHSC1L1	WHSC1L1	0.0363622	0.358887	-	exon-exon
13;35947358;35947646;DCLK1	DCLK1	0.0363956	0.358887	-	exon-intron
15;33819756;33825676;RYR3	RYR3	0.0364012	0.358887	+	exon-exon
6;18236452;18258405;DEK	DEK	0.0365374	0.359408	-	exon-exon
13;45516143;45525051;COG3	COG3	0.0365659	0.359408	+	exon-exon
10;116692351;116707285;HSPA12A	HSPA12A	0.0365691	0.359408	-	exon-exon
15;66349060;66352207;TIPIN	TIPIN	0.0366595	0.359408	-	exon-exon
2;196271193;196308085;HECW2	HECW2	0.0366802	0.359408	-	exon-exon
5;145764931;145820018;PRELID2	PRELID2	0.0367163	0.359408	-	exon-exon
1;231364327;231374099;EGLN1	EGLN1	0.0367817	0.359408	-	exon-exon
9;125467972;125484583;MAPKAP1	MAPKAP1	0.0367832	0.359408	-	exon-exon
11;76985643;76998821;ACER3	ACER3	0.0367895	0.359408	+	exon-exon
6;56101472;56156949;COL21A1	COL21A1	0.036824	0.359408	-	exon-exon
1;155477886;155521618;ASH1L	ASH1L	0.0368697	0.359408	-	exon-exon
3;62438104;62492446;CADPS	CADPS	0.0368996	0.359408	-	exon-exon
4;87170079;87195690;KLHL8	KLHL8	0.0369624	0.359408	-	exon-exon
2;53887259;53893799;PSME4	PSME4	0.0369625	0.359408	-	exon-exon
1;243304713;243330692;SDCCAG8	SDCCAG8	0.0369814	0.359408	+	exon-exon
8;123077111;123113117;TBC1D31	TBC1D31	0.0370637	0.359729	+	exon-intron
1;35413972;35415714;ZMYM4	ZMYM4	0.0370932	0.359729	+	exon-exon
4;87084120;87091829;AFF1	AFF1	0.0371484	0.359729	+	exon-exon
3;179859062;179887784;PEX5L	PEX5L	0.0371551	0.359729	-	exon-exon
1;198232553;198279061;NEK7	NEK7	0.0372759	0.359862	+	exon-exon
9;77794463;77815770;GNAQ	GNAQ	0.0372935	0.359862	-	exon-exon
5;7414573;7520899;ADCY2	ADCY2	0.0373266	0.359862	+	exon-exon
14;55612019;55619312;KTN1	KTN1	0.0373383	0.359862	+	exon-exon
12;24213343;24249916;RP11-444D3.1	RP11-444D3.1	0.0373837	0.359862	-	exon-intron
13;21400373;21413772;ZDHHC20	ZDHHC20	0.0373914	0.359862	-	exon-exon
19;34430576;34434968;UBA2	UBA2	0.0374152	0.359862	+	exon-exon
12;109857526;109858741;GLTP	GLTP	0.0375345	0.360548	-	exon-exon
12;72286681;72378121;TRHDE	TRHDE	0.037557	0.360548	+	exon-exon
12;22490123;22506819;C2CD5	C2CD5	0.0376907	0.360884	-	exon-exon
10;61672632;61690621;C10orf107	C10orf107	0.0377118	0.360884	+	intron-exon
1;243545510;243573048;AKT3	AKT3	0.0377927	0.360884	-	exon-exon
13;60439688;60460540;TDRD3	TDRD3	0.0377946	0.360884	+	exon-exon
2;220753613;220776862;N/A	N/A	0.0377948	0.360884	+	intergenic-intergenic
10;110964125;110985765;SHOC2	SHOC2	0.0378039	0.360884	+	exon-exon
4;94276339;94283303;SMARCAD1	SMARCAD1	0.0378582	0.360996	+	exon-exon
14;58215205;58223856;ACTR10	ACTR10	0.0378971	0.360996	+	exon-exon
1;155904311;155904804;RIT1	RIT1	0.0379344	0.360996	-	exon-exon
16;69245602;69284244;SNTB2	SNTB2	0.0379569	0.360996	+	exon-exon
7;90955697;90984241;CDK14	CDK14	0.0380071	0.361138	+	exon-exon
17;67928355;67940656;BPTF	BPTF	0.0380761	0.361145	+	exon-exon
4;65404374;65420565;EPHA5	EPHA5	0.0380784	0.361145	-	exon-exon
12;100204940;100205757;ACTR6	ACTR6	0.0381494	0.36144	+	exon-exon
16;66805777;66806026;NAE1	NAE1	0.0382122	0.36144	-	exon-exon
21;37108392;37135514;TTC3	TTC3	0.0383612	0.36144	+	exon-exon
11;83273647;83280260;CCDC90B	CCDC90B	0.0384788	0.36144	-	exon-exon
15;33756306;33769172;RYR3	RYR3	0.038493	0.36144	+	exon-exon
7;43450828;43493180;HECW1	HECW1	0.0384992	0.36144	+	exon-exon
10;15275855;15284105;FAM171A1	FAM171A1	0.0385014	0.36144	-	exon-exon
4;53145333;53145582;SCFD2	SCFD2	0.0385331	0.36144	-	exon-exon
3;78938601;79125539;ROBO1	ROBO1	0.0385409	0.36144	-	exon-exon
7;22266964;22310090;RAPGEF5	RAPGEF5	0.0385476	0.36144	-	exon-exon
6;70475459;70502791;FAM135A	FAM135A	0.0385742	0.36144	+	exon-exon
19;34431861;34464131;UBA2	UBA2	0.0386287	0.36144	+	exon-exon
3;146102755;146124229;PLOD2	PLOD2	0.0386673	0.36144	-	exon-exon
6;83864175;83924592;CYB5R4	CYB5R4	0.0386967	0.36144	+	exon-exon
2;119311622;119339971;C2orf76	C2orf76	0.0387337	0.36144	-	exon-exon
8;112921627;113019179;CSMD3	CSMD3	0.0388598	0.36144	-	exon-exon
2;2836960;2839025;AC011995.1	AC011995.1	0.0388616	0.36144	-	exon-intergenic
3;52412811;52414587;PHF7	PHF7	0.0388683	0.36144	+	exon-exon
5;109713520;109847790;MAN2A1	MAN2A1	0.0388768	0.36144	+	exon-exon
5;109713520;109823837;MAN2A1	MAN2A1	0.038886	0.36144	+	exon-exon
2;40139401;40178493;SLC8A1	SLC8A1	0.0389277	0.36144	-	exon-exon
15;74923648;74929232;COX5A	COX5A	0.0389368	0.36144	-	exon-exon
9;19619584;19622299;SLC24A2	SLC24A2	0.0389451	0.36144	-	exon-exon
1;243270092;243344331;SDCCAG8	SDCCAG8	0.0390211	0.36144	+	exon-exon
1;240930717;240983129;RGS7	RGS7	0.0390452	0.36144	-	exon-exon
17;19816749;19838583;ULK2	ULK2	0.0390578	0.36144	-	exon-exon
3;155829688;155842619;SLC33A1	SLC33A1	0.0391036	0.36144	-	exon-exon
9;27009020;27048274;IFT74	IFT74	0.0391219	0.36144	+	exon-exon
17;51263274;51288203;UTP18	UTP18	0.0391348	0.36144	+	exon-exon
10;121790169;121913893;ATE1	ATE1	0.0394172	0.36372	-	exon-exon
12;108817038;108823361;SSH1	SSH1	0.0395366	0.36434	-	exon-exon
2;43794457;43805246;DYNC2LI1	DYNC2LI1	0.0395557	0.36434	+	exon-exon
21;40124195;40144731;DSCAM	DSCAM	0.0397048	0.365142	-	exon-exon
13;46003139;46045516;ZC3H13	ZC3H13	0.0397438	0.365142	-	exon-exon
2;171324044;171339554;METTL8	METTL8	0.0397594	0.365142	-	exon-exon
4;78826037;78851056;BMP2K	BMP2K	0.0397856	0.365142	+	exon-exon
6;157036835;157110561;ARID1B	ARID1B	0.0399431	0.365626	+	intron-exon
7;31809031;31816154;PDE1C	PDE1C	0.0401512	0.365626	-	exon-exon
4;36210390;36229645;ARAP2	ARAP2	0.0401725	0.365626	-	exon-exon
18;62138243;62148338;PIGN	PIGN	0.040198	0.365626	-	exon-exon
18;24123834;24125550;TTC39C	TTC39C	0.0402403	0.365626	+	exon-exon
19;57925623;57928047;ZNF418	ZNF418	0.0402572	0.365626	-	exon-exon
5;108959225;109047198;FER	FER	0.0403014	0.365626	+	exon-exon
15;60453603;60466713;ICE2	ICE2	0.0403239	0.365626	-	exon-exon
3;179413412;179419505;GNB4	GNB4	0.0403266	0.365626	-	exon-exon
11;78465876;78493195;NARS2	NARS2	0.040365	0.365626	-	exon-exon
2;190900564;190924593;GLS	GLS	0.040394	0.365626	+	exon-exon
6;163455279;163478896;QKI	QKI	0.0404159	0.365626	+	exon-exon
18;74877197;74920692;ZNF407	ZNF407	0.0404276	0.365626	+	exon-exon
4;40890364;40945073;APBB2	APBB2	0.040511	0.365626	-	exon-exon
10;68881958;68892773;STOX1	STOX1	0.0405151	0.365626	+	exon-exon
11;33092271;33106064;CSTF3	CSTF3	0.0405437	0.365626	-	exon-exon
22;42890947;42891182;PACSIN2	PACSIN2	0.040565	0.365626	-	exon-exon
13;28174272;28197346;PAN3	PAN3	0.0405904	0.365626	+	exon-exon
2;112299849;112332282;ZC3H6	ZC3H6	0.0406116	0.365626	+	exon-exon
11;73707420;73718718;RAB6A	RAB6A	0.0406416	0.365626	-	exon-exon
2;120087171;120093276;EPB41L5	EPB41L5	0.0406588	0.365626	+	exon-exon
5;55645789;55656774;SLC38A9	SLC38A9	0.0406728	0.365626	-	exon-exon
1;237798037;237819192;RYR2	RYR2	0.0406905	0.365626	+	exon-exon
1;172387133;172388809;DNM3	DNM3	0.0406967	0.365626	+	exon-exon
6;75647731;75670720;SENP6	SENP6	0.0408213	0.366086	+	exon-exon
15;43479397;43481022;TP53BP1	TP53BP1	0.0408331	0.366086	-	exon-exon
15;66435027;66436892;MAP2K1	MAP2K1	0.0409122	0.366086	+	exon-exon
19;30284072;30296243;ZNF536	ZNF536	0.0409266	0.366086	+	exon-exon
4;147946617;147966839;ARHGAP10	ARHGAP10	0.040973	0.366086	+	exon-exon
9;20819796;20885230;FOCAD	FOCAD	0.0409908	0.366086	+	exon-exon
3;33412722;33425741;UBP1	UBP1	0.0410313	0.366086	-	exon-exon
7;105168008;105169265;SRPK2	SRPK2	0.0410343	0.366086	-	exon-exon
12;2820086;2821792;ITFG2	ITFG2	0.0411583	0.366645	+	exon-exon
6;56179578;56182656;COL21A1	COL21A1	0.0411686	0.366645	-	exon-exon
9;129957360;129994958;FNBP1	FNBP1	0.0413978	0.366865	-	exon-exon
8;124508474;124522200;TATDN1	TATDN1	0.0414078	0.366865	-	exon-exon
X;124481732;124561817;TENM1	TENM1	0.0414314	0.366865	-	exon-exon
13;21400373;21425678;ZDHHC20	ZDHHC20	0.0415687	0.366865	-	exon-exon
9;19361846;19369987;DENND4C	DENND4C	0.0415743	0.366865	+	exon-exon
7;88143026;88151320;ADAM22	ADAM22	0.0415865	0.366865	+	exon-exon
11;120406118;120409991;ARHGEF12	ARHGEF12	0.0416326	0.366865	+	exon-exon
2;88782734;88792494;ANKRD36BP2	ANKRD36BP2	0.0416397	0.366865	+	exon-exon
17;49311312;49312845;ZNF652	ZNF652	0.0416544	0.366865	-	exon-exon
15;43432194;43432677;TP53BP1	TP53BP1	0.0416754	0.366865	-	exon-exon
6;75822782;75832947;MYO6	MYO6	0.0417126	0.366865	+	exon-exon
19;17770425;17770896;FCHO1	FCHO1	0.0417221	0.366865	+	exon-exon
17;5460939;5462546;DHX33	DHX33	0.0417241	0.366865	-	exon-exon
4;158607972;158648717;RXFP1	RXFP1	0.0417423	0.366865	+	exon-exon
3;195320701;195336976;ACAP2	ACAP2	0.041759	0.366865	-	exon-exon
8;134565333;134590355;ZFAT	ZFAT	0.0417675	0.366865	-	exon-exon
11;85996826;86031611;PICALM	PICALM	0.0418185	0.366998	-	exon-exon
3;197136542;197142768;DLG1	DLG1	0.0419897	0.367817	-	exon-exon
14;39154211;39159550;TRAPPC6B	TRAPPC6B	0.0420166	0.367817	-	exon-exon
11;41222797;41242425;LRRC4C	LRRC4C	0.0420198	0.367817	-	exon-intron
4;16585922;16898429;LDB2	LDB2	0.0420982	0.368065	-	exon-exon
2;170040882;170061443;UBR3	UBR3	0.0421566	0.368065	+	exon-exon
1;216650973;216677491;ESRRG	ESRRG	0.0421789	0.368065	-	exon-exon
20;43973367;44006792;TOX2	TOX2	0.0421988	0.368065	+	exon-exon
20;13528433;13569586;TASP1	TASP1	0.0422282	0.368065	-	exon-exon
4;128017363;128028853;C4orf29	C4orf29	0.0423472	0.368651	+	exon-exon
15;41020900;41027736;INO80	INO80	0.0423675	0.368651	-	exon-exon
17;30449553;30451846;CPD	CPD	0.0424397	0.368815	+	exon-exon
4;53476753;53478742;LNX1	LNX1	0.0424585	0.368815	-	exon-exon
6;165379194;165392796;PDE10A	PDE10A	0.0426146	0.369591	-	exon-exon
10;14896846;14897517;SUV39H2	SUV39H2	0.0426365	0.369591	+	exon-exon
18;49331864;49379758;DYM	DYM	0.0426647	0.369591	-	exon-exon
14;71019009;71036157;PCNX	PCNX	0.0426924	0.369591	+	exon-exon
11;93696320;93700186;CEP295	CEP295	0.0428143	0.3699	+	exon-exon
2;45546732;45562756;SRBD1	SRBD1	0.0428438	0.3699	-	exon-exon
6;55514048;55542140;HMGCLL1	HMGCLL1	0.0428892	0.3699	-	exon-exon
8;47852673;47855373;PRKDC	PRKDC	0.0429094	0.3699	-	exon-exon
1;65913245;65918835;PDE4B	PDE4B	0.0429331	0.3699	+	exon-exon
6;147310084;147334222;STXBP5	STXBP5	0.0429778	0.3699	+	exon-exon
12;111525192;111555919;ATXN2	ATXN2	0.0429813	0.3699	-	exon-exon
19;13025021;13025552;NFIX	NFIX	0.0430556	0.370228	+	exon-exon
12;1110192;1116033;ERC1	ERC1	0.0431615	0.370826	+	exon-exon
7;93291703;93311272;CCDC132	CCDC132	0.0432698	0.371265	+	exon-exon
19;19711200;19714487;ZNF14	ZNF14	0.0432852	0.371265	-	exon-exon
3;52678500;52682233;PBRM1	PBRM1	0.0434144	0.371566	-	exon-exon
13;35805699;35808320;DCLK1	DCLK1	0.0434249	0.371566	-	exon-exon
11;77691159;77702495;RSF1	RSF1	0.0434293	0.371566	-	exon-exon
6;158583954;158589782;TMEM181	TMEM181	0.043629	0.372769	+	exon-exon
1;220212887;220213979;RAB3GAP2	RAB3GAP2	0.0436429	0.372769	-	exon-exon
11;76926557;76998821;ACER3	ACER3	0.0438066	0.373671	+	exon-exon
19;32915337;32918339;CEP89	CEP89	0.0438215	0.373671	-	exon-exon
8;52656008;52686967;RB1CC1	RB1CC1	0.0438632	0.373715	-	exon-exon
8;102311299;102347092;UBR5	UBR5	0.0439956	0.37453	-	exon-exon
10;17603560;17604047;PTPLA	PTPLA	0.0441205	0.375281	-	exon-exon
15;45488841;45490881;SLC30A4	SLC30A4	0.0442311	0.375909	-	exon-exon
11;106978619;106986131;GUCY1A2	GUCY1A2	0.0443081	0.376022	-	exon-exon
7;43463660;43479744;HECW1	HECW1	0.0443179	0.376022	+	exon-exon
3;186791725;186792947;RFC4	RFC4	0.0443881	0.376305	-	exon-exon
4;36210390;36214480;ARAP2	ARAP2	0.0444451	0.376476	-	exon-exon
19;43581212;43581703;PINLYP	PINLYP	0.0444916	0.376558	+	exon-exon
16;69370483;69372355;TERF2	TERF2	0.0445504	0.376744	-	exon-exon
2;25235707;25237005;DNMT3A	DNMT3A	0.0446226	0.377042	-	exon-exon
5;177619078;177632738;RP11-1277A3.2	RP11-1277A3.2	0.0446888	0.37729	-	exon-exon
10;115461975;115549536;ATRNL1	ATRNL1	0.0447933	0.377702	+	exon-exon
9;125585555;125672643;MAPKAP1	MAPKAP1	0.0448147	0.377702	-	exon-exon
1;151231671;151232703;PIP5K1A	PIP5K1A	0.0448484	0.377702	+	exon-exon
15;30908118;30914091;FAN1	FAN1	0.0449532	0.378273	+	exon-exon
3;125451305;125457365;SNX4	SNX4	0.0451121	0.379292	-	exon-exon
1;20941491;20982408;EIF4G3	EIF4G3	0.0451485	0.379292	-	exon-exon
6;68993768;69049346;BAI3	BAI3	0.0452759	0.38005	+	exon-exon
2;195680032;195683906;SLC39A10	SLC39A10	0.0453482	0.380276	+	exon-exon
2;108788852;108816105;CCDC138	CCDC138	0.0453772	0.380276	+	exon-exon
5;148548668;148550262;HTR4	HTR4	0.0455313	0.380631	-	exon-exon
5;179705679;179710065;CANX	CANX	0.0455564	0.380631	+	exon-exon
14;30935163;30956242;STRN3	STRN3	0.0455674	0.380631	-	exon-exon
3;196722415;196733815;PIGX	PIGX	0.0456176	0.380631	+	exon-exon
2;169603642;169614724;PPIG	PPIG	0.0456226	0.380631	+	exon-exon
21;39224408;39229436;BRWD1	BRWD1	0.0456452	0.380631	-	exon-exon
10;68644698;68647005;TET1	TET1	0.0456802	0.380631	+	exon-exon
21;31700995;31705467;SCAF4	SCAF4	0.0457546	0.380941	-	exon-exon
3;24297226;24337371;THRB	THRB	0.0458475	0.381404	-	exon-exon
7;105285009;105297533;SRPK2	SRPK2	0.0459106	0.381618	-	intron-exon
21;33834307;33836632;ITSN1	ITSN1	0.0460402	0.38227	+	exon-exon
9;81610220;81620557;TLE1	TLE1	0.0461004	0.38227	-	exon-exon
11;83532708;83541858;DLG2	DLG2	0.0461301	0.38227	-	exon-exon
3;121114925;121157627;STXBP5L	STXBP5L	0.0461386	0.38227	+	exon-exon
18;9583117;9595153;PPP4R1	PPP4R1	0.0461854	0.382348	-	exon-exon
16;16086824;16090588;ABCC1	ABCC1	0.0462513	0.382583	+	exon-exon
14;96846095;96860735;VRK1	VRK1	0.0463324	0.382757	+	exon-exon
7;55982210;55984878;GBAS	GBAS	0.0463471	0.382757	+	exon-exon
6;111405470;111472140;REV3L	REV3L	0.0464763	0.38299	-	exon-exon
10;73454412;73479517;PPP3CB	PPP3CB	0.0464809	0.38299	-	exon-exon
1;176149006;176176007;RFWD2	RFWD2	0.0465242	0.38299	-	exon-exon
7;39686631;39696859;RALA	RALA	0.0465252	0.38299	+	exon-exon
1;41628749;41646243;HIVEP3	HIVEP3	0.046735	0.383762	-	exon-intron
8;135521237;135557587;KHDRBS3	KHDRBS3	0.0467526	0.383762	+	exon-exon
10;35501501;35530243;CCNY	CCNY	0.0467782	0.383762	+	exon-exon
6;24475121;24479959;GPLD1	GPLD1	0.0467944	0.383762	-	exon-exon
1;41575544;41585318;HIVEP3	HIVEP3	0.0468066	0.383762	-	exon-exon
2;20326261;20327378;PUM2	PUM2	0.0469316	0.384478	-	exon-exon
16;28166508;28169909;XPO6	XPO6	0.0470646	0.385259	-	exon-exon
4;152411303;152469988;FBXW7	FBXW7	0.0472404	0.386388	-	exon-intron
4;1918141;1918623;WHSC1	WHSC1	0.0474053	0.387044	+	exon-exon
X;77616613;77656653;ATRX	ATRX	0.047436	0.387044	-	exon-exon
2;121397140;121410969;CLASP1	CLASP1	0.0474658	0.387044	-	exon-exon
3;196391813;196393619;UBXN7	UBXN7	0.0475235	0.387044	-	exon-exon
3;41715237;41754488;ULK4	ULK4	0.0475274	0.387044	-	exon-exon
10;27673960;27675554;MKX	MKX	0.0475847	0.387044	-	exon-exon
3;155893518;155906263;GMPS	GMPS	0.0476049	0.387044	+	exon-exon
18;12999421;13030608;CEP192	CEP192	0.047646	0.387044	+	exon-exon
2;205172211;205193320;PARD3B	PARD3B	0.0476612	0.387044	+	exon-exon
X;24172715;24179770;ZFX	ZFX	0.0477097	0.38713	+	exon-exon
16;16141173;16142942;ABCC1	ABCC1	0.0477575	0.38721	+	exon-exon
2;63962058;63984019;VPS54	VPS54	0.0478026	0.38727	-	exon-exon
6;20758595;20781265;CDKAL1	CDKAL1	0.0480038	0.387377	+	exon-exon
22;45700282;45729590;ATXN10	ATXN10	0.0480154	0.387377	+	exon-exon
12;123673615;123690674;TCTN2	TCTN2	0.0480172	0.387377	+	exon-exon
7;93291703;93334197;CCDC132	CCDC132	0.0480569	0.387377	+	exon-exon
12;128912424;128957643;GLT1D1	GLT1D1	0.0481059	0.387377	+	exon-exon
1;28571176;28571900;TRNAU1AP	TRNAU1AP	0.0481173	0.387377	+	exon-exon
18;61490402;61528220;CDH20	CDH20	0.04815	0.387377	+	exon-exon
14;50587831;50595632;ATL1	ATL1	0.0481548	0.387377	+	exon-exon
7;39997494;40063100;CDK13	CDK13	0.0481569	0.387377	+	exon-exon
2;120073178;120078581;EPB41L5	EPB41L5	0.0483518	0.388639	+	exon-exon
5;69355649;69366595;TAF9	TAF9	0.0484448	0.388859	-	exon-exon
4;158851321;158870469;FNIP2	FNIP2	0.0484552	0.388859	+	exon-exon
8;103931263;103998250;RIMS2	RIMS2	0.0485307	0.388893	+	exon-exon
6;100766565;100805880;ASCC3	ASCC3	0.0485355	0.388893	-	exon-exon
17;59935193;59936541;RPS6KB1	RPS6KB1	0.0486468	0.389205	+	exon-exon
12;32710929;32718763;DNM1L	DNM1L	0.0486608	0.389205	+	exon-exon
16;23102319;23108183;USP31	USP31	0.0486888	0.389205	-	exon-exon
6;154808070;154818592;SCAF8	SCAF8	0.0488858	0.38972	+	exon-exon
2;42707903;42709096;MTA3	MTA3	0.0489092	0.38972	+	exon-exon
10;43154897;43158931;CSGALNACT2	CSGALNACT2	0.0489487	0.38972	+	exon-exon
13;100257595;100273346;PCCA	PCCA	0.0489519	0.38972	+	exon-exon
17;8552046;8577338;MYH10	MYH10	0.0489893	0.38972	-	exon-exon
11;2969803;2979237;NAP1L4	NAP1L4	0.0490184	0.38972	-	exon-exon
2;222908733;222919202;ACSL3	ACSL3	0.0490465	0.38972	+	exon-exon
12;50780140;50809589;ATF1	ATF1	0.0490716	0.38972	+	exon-exon
2;15461201;15489022;NBAS	NBAS	0.0491342	0.38972	-	exon-exon
6;99439769;99465136;USP45	USP45	0.0491343	0.38972	-	exon-exon
6;63694581;63700466;PHF3	PHF3	0.049188	0.389844	+	exon-exon
14;77451187;77454102;VIPAS39	VIPAS39	0.0492638	0.390039	-	exon-exon
7;86594169;86597049;N/A	N/A	0.0493692	0.390039	-	intergenic-intergenic
4;143527868;143530526;SMARCA5	SMARCA5	0.0493859	0.390039	+	exon-exon
6;42650284;42652645;UBR2	UBR2	0.049406	0.390039	+	exon-exon
5;138517561;138529678;ETF1	ETF1	0.0494244	0.390039	-	exon-exon
11;63704851;63721032;RTN3	RTN3	0.0494415	0.390039	+	exon-exon
12;133047955;133048848;ZNF84	ZNF84	0.0495287	0.390203	+	exon-exon
10;52280789;52290290;PRKG1	PRKG1	0.0495741	0.390203	+	exon-exon
2;174915058;174944943;CHN1	CHN1	0.0495769	0.390203	-	exon-exon
15;82688736;82689453;AP3B2	AP3B2	0.0496619	0.390572	-	exon-exon
16;84149007;84150342;DNAAF1	DNAAF1	0.0497037	0.3906	+	exon-exon
11;85990250;86031611;PICALM	PICALM	0.0497946	0.391014	-	exon-exon
7;42040038;42048696;GLI3	GLI3	0.0498949	0.3915	-	exon-exon
12;128888639;128927154;GLT1D1	GLT1D1	0.0500105	0.392107	+	exon-exon
4;76124649;76144473;NUP54	NUP54	0.050113	0.39253	-	exon-exon
X;10063445;10079804;WWC3	WWC3	0.0501692	0.39253	+	exon-exon
3;171708755;171738082;PLD1	PLD1	0.0501977	0.39253	-	exon-exon
7;150284753;150295347;ACTR3C	ACTR3C	0.0502733	0.39253	-	exon-exon
9;96551796;96565483;CDC14B	CDC14B	0.0502735	0.39253	-	exon-exon
17;66687111;66689047;PRKCA	PRKCA	0.0503095	0.39253	+	exon-exon
17;46066537;46094701;KANSL1	KANSL1	0.0503332	0.39253	-	exon-exon
6;149512155;149541586;PPIL4	PPIL4	0.0505647	0.393742	-	exon-exon
10;35516523;35553185;CCNY	CCNY	0.0505656	0.393742	+	exon-exon
7;16258390;16278226;ISPD	ISPD	0.050654	0.393987	-	exon-exon
13;21381434;21425678;ZDHHC20	ZDHHC20	0.0507011	0.393987	-	exon-exon
12;81439972;81457866;PPFIA2	PPFIA2	0.0507205	0.393987	-	exon-exon
13;35309528;35352323;NBEA	NBEA	0.0508195	0.393987	+	exon-exon
3;121223003;121240507;STXBP5L	STXBP5L	0.0508265	0.393987	+	exon-exon
8;140700891;140706205;PTK2	PTK2	0.0508283	0.393987	-	exon-exon
7;92225720;92242137;KRIT1	KRIT1	0.0509123	0.394339	-	exon-exon
X;84145478;84164387;RPS6KA6	RPS6KA6	0.051038	0.394658	-	exon-exon
11;36227085;36227430;LDLRAD3	LDLRAD3	0.0510775	0.394658	+	exon-exon
14;32577120;32600792;AKAP6	AKAP6	0.0511543	0.394658	+	exon-exon
7;99493040;99494631;ZNF394	ZNF394	0.0511694	0.394658	-	intron-exon
4;158617131;158628709;RXFP1	RXFP1	0.0511904	0.394658	+	exon-exon
20;3945177;3964024;RNF24	RNF24	0.0512435	0.394658	-	exon-exon
9;96509673;96565483;CDC14B	CDC14B	0.0513613	0.394658	-	exon-exon
4;139060324;139073567;ELF2	ELF2	0.0513617	0.394658	-	exon-exon
10;115120185;115394752;ATRNL1	ATRNL1	0.0513852	0.394658	+	exon-exon
3;155893518;155898041;GMPS	GMPS	0.0515035	0.394658	+	exon-exon
7;5986759;5992057;PMS2	PMS2	0.0515062	0.394658	-	exon-exon
5;148406257;148410765;FBXO38	FBXO38	0.0516532	0.394658	+	exon-exon
1;176043186;176046324;RFWD2	RFWD2	0.0516631	0.394658	-	exon-exon
20;41533050;41551360;CHD6	CHD6	0.0517326	0.394658	-	exon-exon
9;86033282;86040868;GOLM1	GOLM1	0.0517788	0.394658	-	exon-exon
5;54154580;54171928;ARL15	ARL15	0.0517793	0.394658	-	exon-exon
14;103457142;103462461;MARK3	MARK3	0.0518283	0.394658	+	exon-exon
1;66247460;66266087;PDE4B	PDE4B	0.0518301	0.394658	+	exon-exon
17;37248011;37253036;ACACA	ACACA	0.0518587	0.394658	-	exon-exon
8;41974704;41987563;KAT6A	KAT6A	0.0519388	0.394658	-	exon-exon
5;64785481;64804386;CWC27	CWC27	0.0519579	0.394658	+	exon-exon
2;178116262;178126184;RBM45	RBM45	0.0520058	0.394658	+	exon-exon
21;37108392;37147603;TTC3	TTC3	0.0520236	0.394658	+	exon-exon
2;170013841;170061443;UBR3	UBR3	0.0520652	0.394658	+	exon-exon
10;121898841;121924329;ATE1	ATE1	0.0521925	0.394658	-	exon-exon
1;155370504;155370983;ASH1L	ASH1L	0.0522156	0.394658	-	exon-exon
19;45263113;45266281;MARK4	MARK4	0.0522219	0.394658	+	exon-exon
5;74745678;74750667;GFM2	GFM2	0.0522829	0.394658	-	exon-exon
3;36737208;36739084;DCLK3	DCLK3	0.0522946	0.394658	-	exon-exon
13;21400373;21421164;ZDHHC20	ZDHHC20	0.0523063	0.394658	-	exon-exon
2;161947566;161965173;SLC4A10	SLC4A10	0.0523184	0.394658	+	exon-exon
11;83273647;83278829;CCDC90B	CCDC90B	0.0523456	0.394658	-	exon-exon
12;100922226;100974889;ANO4	ANO4	0.0523653	0.394658	+	exon-exon
3;27379249;27404963;SLC4A7	SLC4A7	0.0524293	0.394658	-	exon-exon
6;87215903;87218731;ZNF292	ZNF292	0.0524413	0.394658	+	exon-exon
1;27789562;27793632;STX12	STX12	0.0524574	0.394658	+	exon-exon
14;76166663;76195972;GPATCH2L	GPATCH2L	0.0524843	0.394658	+	exon-exon
17;38361711;38377842;SOCS7	SOCS7	0.0524867	0.394658	+	exon-exon
17;76767386;76776541;MFSD11	MFSD11	0.052494	0.394658	+	exon-exon
6;46711496;46712337;PLA2G7	PLA2G7	0.052535	0.394658	-	exon-exon
7;92052726;92066546;AKAP9	AKAP9	0.0525542	0.394658	+	exon-exon
15;56388472;56394834;TEX9	TEX9	0.0525913	0.394658	+	exon-exon
7;22976210;22984045;FAM126A	FAM126A	0.0527073	0.394658	-	exon-exon
22;45806959;45843733;ATXN10	ATXN10	0.0527361	0.394658	+	exon-exon
2;32114638;32128479;SPAST	SPAST	0.0527522	0.394658	+	exon-exon
1;117402186;117466427;MAN1A2	MAN1A2	0.052757	0.394658	+	exon-exon
2;238328686;238334035;TRAF3IP1	TRAF3IP1	0.0528453	0.394658	+	exon-exon
2;121605701;121606180;CLASP1	CLASP1	0.052862	0.394658	-	exon-exon
12;14446988;14457295;ATF7IP	ATF7IP	0.0529222	0.394658	+	exon-exon
15;51451645;51455228;DMXL2	DMXL2	0.0529619	0.394658	-	exon-exon
10;125812214;125816525;UROS	UROS	0.052999	0.394658	-	exon-exon
9;71866799;71875083;ABHD17B	ABHD17B	0.0530145	0.394658	-	exon-exon
14;93467671;93542696;UNC79	UNC79	0.0530348	0.394658	+	exon-exon
8;28129502;28162078;ELP3	ELP3	0.0530602	0.394658	+	exon-exon
3;167695596;167725473;PDCD10	PDCD10	0.0530766	0.394658	-	exon-exon
4;61497121;61497348;LPHN3	LPHN3	0.0531542	0.394682	+	exon-exon
6;6366355;6493138;LY86-AS1	LY86-AS1	0.053157	0.394682	-	exon-intron
1;20840856;20886371;EIF4G3	EIF4G3	0.0533311	0.395591	-	exon-exon
1;51405905;51408332;EPS15	EPS15	0.0533856	0.395591	-	exon-exon
6;12089184;12135892;HIVEP1	HIVEP1	0.0534584	0.395591	+	exon-exon
10;101956597;101995355;C10orf76	C10orf76	0.0535065	0.395591	-	exon-exon
9;109057191;109064567;TMEM245	TMEM245	0.0535392	0.395591	-	exon-exon
6;72250330;72251368;RIMS1	RIMS1	0.0535429	0.395591	+	exon-exon
19;17152644;17154415;MYO9B	MYO9B	0.0535986	0.395591	+	exon-exon
15;64118117;64118854;SNX1	SNX1	0.0536373	0.395591	+	exon-exon
18;21366027;21395561;GREB1L	GREB1L	0.053684	0.395591	+	exon-exon
17;69289177;69302906;ABCA5	ABCA5	0.053688	0.395591	-	exon-exon
2;218463306;218466176;USP37	USP37	0.0537295	0.395591	-	exon-exon
22;41808875;41813822;CCDC134	CCDC134	0.0537554	0.395591	+	exon-exon
4;82970327;82984876;LIN54	LIN54	0.0538289	0.395591	-	exon-exon
15;25405461;25415842;UBE3A	UBE3A	0.0538728	0.395591	-	exon-exon
1;181002606;181005463;STX6	STX6	0.0539094	0.395591	-	exon-exon
2;24293688;24295804;ITSN2	ITSN2	0.0539121	0.395591	-	exon-exon
5;115866670;115913513;AP3S1	AP3S1	0.0539372	0.395591	+	exon-exon
7;146195111;146196023;CNTNAP2	CNTNAP2	0.054098	0.396486	+	intron-intron
13;45516143;45530780;COG3	COG3	0.0543159	0.397652	+	exon-exon
2;202825695;202829016;ICA1L	ICA1L	0.0543349	0.397652	-	exon-exon
19;17200293;17200829;MYO9B	MYO9B	0.0543999	0.397843	+	exon-exon
14;102040236;102040673;DYNC1H1	DYNC1H1	0.0544726	0.39809	+	exon-exon
6;143748985;143753912;PHACTR2	PHACTR2	0.0546354	0.398995	+	exon-exon
22;42890947;42893613;PACSIN2	PACSIN2	0.0546888	0.399099	-	exon-exon
2;189696150;189744788;ANKAR	ANKAR	0.0547508	0.399267	+	exon-exon
2;73534824;73573424;ALMS1	ALMS1	0.0548554	0.399482	+	exon-exon
10;84463933;84477664;CCSER2	CCSER2	0.0548584	0.399482	+	exon-exon
12;51684174;51687219;SCN8A	SCN8A	0.0549298	0.399717	+	exon-exon
7;32632543;32679130;DPY19L1P1	DPY19L1P1	0.0549905	0.399874	-	exon-exon
5;128114212;128141981;SLC12A2	SLC12A2	0.0550628	0.400115	+	exon-exon
8;132583694;132615097;LRRC6	LRRC6	0.055176	0.400394	-	exon-exon
9;129978465;129994958;FNBP1	FNBP1	0.0551795	0.400394	-	exon-exon
2;200412311;200440784;SPATS2L	SPATS2L	0.0553363	0.401247	+	exon-exon
1;193141850;193152444;CDC73	CDC73	0.0554064	0.40147	+	exon-exon
2;196220039;196220941;HECW2	HECW2	0.0554548	0.401537	-	exon-exon
21;39276173;39278813;BRWD1	BRWD1	0.0555378	0.401678	-	exon-exon
1;240868515;240870119;RGS7	RGS7	0.0555529	0.401678	-	intron-exon
7;24744562;24749793;DFNA5	DFNA5	0.0556202	0.401881	-	exon-exon
11;120474560;120477526;ARHGEF12	ARHGEF12	0.0558975	0.403173	+	exon-exon
6;44961753;45020632;SUPT3H	SUPT3H	0.0559038	0.403173	-	exon-exon
14;88726541;88746283;EML5	EML5	0.0559175	0.403173	-	exon-exon
6;136622848;136659378;MAP3K5	MAP3K5	0.0559893	0.403407	-	exon-exon
14;92070935;92082466;ATXN3	ATXN3	0.0561381	0.404152	-	exon-exon
16;14079290;14140760;MKL2	MKL2	0.0562003	0.404152	+	exon-exon
1;70270856;70276844;ANKRD13C	ANKRD13C	0.0562432	0.404152	-	exon-exon
14;79692173;79697937;NRXN3	NRXN3	0.0562933	0.404152	+	exon-exon
2;48346201;48346751;FOXN2	FOXN2	0.0563304	0.404152	+	exon-exon
5;55340010;55366875;SKIV2L2	SKIV2L2	0.0563665	0.404152	+	exon-exon
5;73832338;73852692;ARHGEF28	ARHGEF28	0.0564303	0.404152	+	exon-exon
18;13099476;13103588;CEP192	CEP192	0.0564601	0.404152	+	exon-exon
X;70496852;70497221;DLG3	DLG3	0.0565099	0.404152	+	intron-exon
8;17064084;17105584;MICU3	MICU3	0.0565404	0.404152	+	exon-exon
5;65704279;65708558;SGTB	SGTB	0.056558	0.404152	-	exon-exon
15;82813103;82819488;WHAMM	WHAMM	0.0565786	0.404152	+	exon-exon
2;99103967;99127176;TSGA10	TSGA10	0.0566066	0.404152	-	exon-exon
8;47900373;47930012;PRKDC	PRKDC	0.0567627	0.404984	-	exon-exon
5;109781396;109789527;MAN2A1	MAN2A1	0.0569679	0.405605	+	exon-exon
20;35858302;35863400;PHF20	PHF20	0.0569865	0.405605	+	exon-exon
10;59283363;59324106;FAM13C	FAM13C	0.0570229	0.405605	-	exon-exon
6;170317370;170323259;FAM120B	FAM120B	0.0570288	0.405605	+	exon-exon
12;28305649;28307749;CCDC91	CCDC91	0.0570566	0.405605	+	exon-exon
3;197865423;197866219;LRCH3	LRCH3	0.0570879	0.405605	+	exon-exon
8;125073153;125084022;KIAA0196	KIAA0196	0.0572048	0.405729	-	exon-exon
17;19816749;19826186;ULK2	ULK2	0.0572611	0.405729	-	exon-exon
X;20042502;20052988;MAP7D2	MAP7D2	0.0573121	0.405729	-	exon-exon
19;47143494;47155213;SAE1	SAE1	0.0574032	0.405729	+	exon-exon
1;185202654;185222036;SWT1	SWT1	0.0574278	0.405729	+	exon-exon
3;161224930;161235212;NMD3	NMD3	0.0574479	0.405729	+	exon-exon
3;5170503;5174414;ARL8B	ARL8B	0.0575188	0.405729	+	exon-exon
12;95494056;95504161;METAP2	METAP2	0.057529	0.405729	+	exon-exon
18;54159765;54205157;MBD2	MBD2	0.0575403	0.405729	-	exon-exon
10;125110990;125122868;CTBP2	CTBP2	0.0575614	0.405729	-	exon-exon
5;57246300;57247215;GPBP1	GPBP1	0.0575636	0.405729	+	exon-exon
1;77858938;77866391;FAM73A	FAM73A	0.0576157	0.405729	+	exon-exon
9;96458379;96465778;HABP4	HABP4	0.0577444	0.405729	+	exon-exon
8;17713214;17723833;MTUS1	MTUS1	0.0577454	0.405729	-	exon-exon
2;40115372;40178493;SLC8A1	SLC8A1	0.0577676	0.405729	-	exon-exon
2;241140521;241140753;PASK	PASK	0.0577777	0.405729	-	exon-exon
7;83134250;83135656;PCLO	PCLO	0.0577799	0.405729	-	exon-exon
X;119930016;119932216;NKAP	NKAP	0.0579679	0.405877	-	exon-exon
1;209952709;210021254;SYT14	SYT14	0.0579951	0.405877	+	exon-exon
17;28921688;28927063;PHF12	PHF12	0.0580199	0.405877	-	exon-exon
5;74750579;74751493;GFM2	GFM2	0.0580578	0.405877	-	exon-exon
10;59234304;59245212;PHYHIPL	PHYHIPL	0.0580796	0.405877	+	exon-exon
6;54149056;54202233;MLIP	MLIP	0.0581082	0.405877	+	exon-exon
14;32090502;32094386;ARHGAP5	ARHGAP5	0.0581469	0.405877	+	exon-exon
17;59731421;59773885;VMP1	VMP1	0.0581471	0.405877	+	exon-exon
20;36804735;36805957;SOGA1	SOGA1	0.0581583	0.405877	-	exon-exon
2;186740228;186754049;FAM171B	FAM171B	0.0582189	0.406023	+	exon-exon
8;89436506;89725641;RP11-37B2.1	RP11-37B2.1	0.0584063	0.406873	-	intergenic-exon
1;113797363;113798036;RSBN1	RSBN1	0.0584203	0.406873	-	exon-exon
11;14818183;14861366;PDE3B	PDE3B	0.0584786	0.407001	+	exon-exon
3;65429520;65453340;MAGI1	MAGI1	0.0585615	0.407301	-	exon-exon
2;32478635;32505205;BIRC6	BIRC6	0.0586388	0.407562	+	exon-exon
13;41323056;41336756;NAA16	NAA16	0.0587477	0.408041	+	exon-exon
2;206127797;206152510;NDUFS1	NDUFS1	0.0588125	0.408189	-	exon-exon
2;50921869;50925955;NRXN1	NRXN1	0.0588898	0.408189	-	exon-exon
8;11808794;11838573;FDFT1	FDFT1	0.0589116	0.408189	+	exon-exon
6;7602623;7606195;SNRNP48	SNRNP48	0.0589866	0.408189	+	exon-exon
7;107179879;107186681;HBP1	HBP1	0.0589981	0.408189	+	exon-exon
13;30240460;30241086;KATNAL1	KATNAL1	0.0590086	0.408189	-	exon-exon
8;38247713;38253718;DDHD2	DDHD2	0.0590546	0.408232	+	exon-exon
2;61378363;61395233;USP34	USP34	0.0593235	0.409745	-	exon-exon
1;171568247;171575128;PRRC2C	PRRC2C	0.0594146	0.409745	+	exon-exon
17;19651547;19657862;ALDH3A2	ALDH3A2	0.0594278	0.409745	+	exon-exon
2;207976651;207977586;PLEKHM3	PLEKHM3	0.0594338	0.409745	-	exon-exon
17;19939713;19958571;AKAP10	AKAP10	0.059503	0.409814	-	exon-exon
2;179172120;179191866;SESTD1	SESTD1	0.059524	0.409814	-	exon-exon
1;98953070;98956741;LPPR5	LPPR5	0.0596918	0.410624	-	exon-exon
12;70656704;70701323;PTPRR	PTPRR	0.0597451	0.410624	-	exon-exon
15;77346542;77365225;PEAK1	PEAK1	0.0597621	0.410624	-	exon-exon
7;73470345;73478569;BAZ1B	BAZ1B	0.0598247	0.410778	-	exon-exon
15;92953357;92967513;CHD2	CHD2	0.0600222	0.411857	+	exon-exon
12;98798934;98807915;ANKS1B	ANKS1B	0.0601432	0.412411	-	exon-exon
6;38577600;38598121;BTBD9	BTBD9	0.0602365	0.412583	-	exon-exon
21;33718797;33722651;ITSN1	ITSN1	0.0602491	0.412583	+	exon-exon
3;138621407;138629156;FAIM	FAIM	0.0603296	0.412678	+	exon-exon
2;206127797;206130242;NDUFS1	NDUFS1	0.0603436	0.412678	-	exon-exon
11;118786052;118786518;DDX6	DDX6	0.0605154	0.412874	-	exon-exon
10;5794885;5800705;GDI2	GDI2	0.0605655	0.412874	-	exon-exon
19;12928342;12928847;FARSA	FARSA	0.0605823	0.412874	-	exon-exon
2;8287338;8312849;LINC00299	LINC00299	0.0605829	0.412874	-	exon-exon
2;32174063;32184338;SLC30A6	SLC30A6	0.0605847	0.412874	+	exon-exon
7;82879337;82916873;PCLO	PCLO	0.0607189	0.412874	-	exon-exon
1;69931507;69994633;LRRC7	LRRC7	0.0607271	0.412874	+	exon-exon
9;36375934;36390616;RNF38	RNF38	0.0607392	0.412874	-	exon-exon
4;184659340;184678394;PRIMPOL	PRIMPOL	0.0607533	0.412874	+	exon-exon
16;19763848;19827137;IQCK	IQCK	0.0607761	0.412874	+	exon-exon
3;47720666;47721496;SMARCC1	SMARCC1	0.0609514	0.413546	-	exon-intron
12;81294835;81384244;PPFIA2	PPFIA2	0.0610447	0.413546	-	exon-exon
20;47623911;47633636;NCOA3	NCOA3	0.0610543	0.413546	+	exon-exon
2;171690147;171692894;DYNC1I2	DYNC1I2	0.0610557	0.413546	+	exon-exon
1;179990507;180024582;CEP350	CEP350	0.0610774	0.413546	+	exon-exon
2;60786947;60792289;PAPOLG	PAPOLG	0.0611757	0.413938	+	exon-exon
17;73235476;73243003;C17orf80	C17orf80	0.0612228	0.413983	+	exon-exon
15;50637422;50663046;TRPM7	TRPM7	0.0613613	0.414555	-	exon-exon
9;3256991;3293258;RFX3	RFX3	0.0614769	0.414555	-	exon-exon
7;137678557;137690002;DGKI	DGKI	0.0615053	0.414555	-	exon-exon
18;56779431;56880165;WDR7	WDR7	0.0615085	0.414555	+	exon-exon
14;45011975;45054549;FAM179B	FAM179B	0.0615102	0.414555	+	exon-exon
18;24082913;24130417;TTC39C	TTC39C	0.0616965	0.415354	+	exon-exon
15;65752379;65756472;DENND4A	DENND4A	0.0617506	0.415354	-	exon-exon
1;165890204;165896332;UCK2	UCK2	0.0617692	0.415354	+	exon-exon
9;41479945;41481394;RP11-187C18.3	RP11-187C18.3	0.0617912	0.415354	+	intergenic-intergenic
4;150735258;150831976;LRBA	LRBA	0.0621187	0.416896	-	exon-exon
7;87739791;87741579;RUNDC3B	RUNDC3B	0.0621306	0.416896	+	exon-exon
22;38230669;38246100;TMEM184B	TMEM184B	0.0621727	0.416896	-	exon-exon
17;45475100;45475726;PLEKHM1	PLEKHM1	0.0622036	0.416896	-	exon-exon
19;20792512;20793878;ZNF66	ZNF66	0.0622888	0.416896	+	exon-exon
2;161708694;161804595;SLC4A10	SLC4A10	0.0622932	0.416896	+	exon-exon
6;125993757;126008472;TRMT11	TRMT11	0.0623081	0.416896	+	exon-exon
2;73558972;73573424;ALMS1	ALMS1	0.0623806	0.416896	+	exon-exon
5;37165539;37167213;C5orf42	C5orf42	0.0623875	0.416896	-	exon-exon
2;47790927;47796063;MSH6	MSH6	0.0624701	0.417175	+	exon-exon
4;145845956;145849561;ZNF827	ZNF827	0.0625798	0.417354	-	exon-exon
7;139715932;139717015;HIPK2	HIPK2	0.0626111	0.417354	-	exon-exon
12;56562417;56571855;RBMS2	RBMS2	0.0626194	0.417354	+	exon-exon
4;82874611;82881940;SEC31A	SEC31A	0.0628503	0.41862	-	exon-exon
2;161367478;161371322;PSMD14	PSMD14	0.0628976	0.41862	+	exon-exon
7;140794308;140808995;BRAF	BRAF	0.0629322	0.41862	-	exon-exon
2;112501206;112503181;TTL	TTL	0.0629898	0.418731	+	exon-exon
9;27009020;27029104;IFT74	IFT74	0.0631668	0.418982	+	exon-exon
13;112516440;112527484;TUBGCP3	TUBGCP3	0.0632039	0.418982	-	exon-exon
15;20466195;20466370;HERC2P3	HERC2P3	0.0632266	0.418982	-	exon-exon
15;65729072;65738875;DENND4A	DENND4A	0.0632319	0.418982	-	exon-exon
17;55767335;55774859;PCTP	PCTP	0.0632326	0.418982	+	exon-exon
6;35619096;35642843;FKBP5	FKBP5	0.0633095	0.419221	-	exon-exon
12;76450851;76487618;OSBPL8	OSBPL8	0.0633704	0.419352	-	exon-exon
2;32087495;32116212;SPAST	SPAST	0.0634579	0.41966	+	exon-exon
8;42864617;42865489;RNF170	RNF170	0.0636405	0.420037	-	intron-exon
4;20749662;20850667;KCNIP4	KCNIP4	0.0636646	0.420037	-	exon-exon
4;3154293;3157199;HTT	HTT	0.0638507	0.420037	+	exon-exon
4;25333183;25333988;ZCCHC4	ZCCHC4	0.0639105	0.420037	+	exon-exon
1;233160283;233227371;PCNXL2	PCNXL2	0.0639199	0.420037	-	exon-exon
10;35032435;35044868;CUL2	CUL2	0.0639309	0.420037	-	exon-exon
16;14234146;14240484;MKL2	MKL2	0.0640623	0.420037	+	exon-exon
2;175979810;175995646;KIAA1715	KIAA1715	0.0640653	0.420037	-	exon-exon
10;27165064;27165539;MASTL	MASTL	0.0640727	0.420037	+	exon-exon
1;92333391;92345914;RPAP2	RPAP2	0.0640954	0.420037	+	exon-exon
8;132610166;132661627;LRRC6	LRRC6	0.064104	0.420037	-	exon-exon
9;83677727;83678599;UBQLN1	UBQLN1	0.0641178	0.420037	-	exon-exon
8;30700081;30712088;GSR	GSR	0.0641719	0.420037	-	exon-exon
5;108946130;108959347;FER	FER	0.064246	0.420037	+	exon-exon
12;88096888;88107098;CEP290	CEP290	0.0642479	0.420037	-	exon-exon
13;30280063;30283791;KATNAL1	KATNAL1	0.0642615	0.420037	-	exon-exon
10;124488422;124498128;LHPP	LHPP	0.064265	0.420037	+	exon-exon
16;53154447;53157541;CHD9	CHD9	0.0642689	0.420037	+	intron-exon
13;41777985;41819386;VWA8	VWA8	0.0643121	0.420037	-	exon-exon
6;109656756;109675756;AK9	AK9	0.0643366	0.420037	-	exon-exon
18;58165788;58252054;NEDD4L	NEDD4L	0.064452	0.420241	+	exon-exon
3;33619603;33632371;CLASP2	CLASP2	0.0644751	0.420241	-	exon-exon
15;50648687;50663046;TRPM7	TRPM7	0.0644913	0.420241	-	exon-exon
11;76513386;76528466;C11orf30	C11orf30	0.0645727	0.420441	+	exon-exon
20;2986765;2988474;PTPRA	PTPRA	0.0646248	0.420441	+	exon-exon
11;68569748;68576043;PPP6R3	PPP6R3	0.0647607	0.420441	+	exon-exon
18;74630967;74641122;ZNF407	ZNF407	0.0648315	0.420441	+	exon-exon
X;111142096;111163046;PAK3	PAK3	0.0648676	0.420441	+	exon-exon
5;36953618;36986301;NIPBL	NIPBL	0.06488	0.420441	+	exon-exon
12;77571859;77572266;RP1-34H18.1	RP1-34H18.1	0.0648964	0.420441	+	exon-exon
1;55071814;55086038;USP24	USP24	0.0649151	0.420441	-	exon-exon
7;33146269;33177591;BBS9	BBS9	0.0649647	0.420441	+	exon-exon
12;40028301;40048210;SLC2A13	SLC2A13	0.0649654	0.420441	-	exon-exon
7;132975169;133024627;CHCHD3	CHCHD3	0.0649742	0.420441	-	exon-exon
19;11805947;11807106;ZNF491	ZNF491	0.0650962	0.420857	+	exon-exon
9;14120440;14179780;NFIB	NFIB	0.0651209	0.420857	-	exon-exon
13;31215051;31261082;B3GALTL	B3GALTL	0.0652524	0.421441	+	exon-exon
2;69861278;69864975;GMCL1	GMCL1	0.0653226	0.421628	+	exon-exon
15;51766373;51777018;TMOD2	TMOD2	0.0655588	0.422885	+	exon-exon
6;17665239;17675770;NUP153	NUP153	0.0656185	0.423004	-	exon-exon
19;9566336;9569082;ZNF121	ZNF121	0.0657635	0.423265	-	exon-exon
12;26711173;26725765;ITPR2	ITPR2	0.0657743	0.423265	-	exon-exon
8;53801799;53829533;ATP6V1H	ATP6V1H	0.0658225	0.423265	-	exon-exon
7;38214357;38219660;STARD3NL	STARD3NL	0.0658247	0.423265	+	exon-exon
3;125848230;125848447;RP11-379B18.5	RP11-379B18.5	0.0659498	0.423661	-	exon-exon
5;124639133;124644661;ZNF608	ZNF608	0.0659691	0.423661	-	exon-exon
4;3186597;3199939;HTT	HTT	0.0660455	0.423885	+	exon-exon
2;189791790;189844080;PMS1	PMS1	0.0661652	0.424133	+	exon-exon
21;43004326;43028874;PKNOX1	PKNOX1	0.0661671	0.424133	+	exon-exon
X;32438241;32491518;DMD	DMD	0.0662353	0.424305	-	exon-exon
13;83802377;83827510;N/A	N/A	0.0663268	0.42442	-	intergenic-intergenic
20;36687492;36688784;NDRG3	NDRG3	0.0663364	0.42442	-	exon-exon
2;9318524;9327911;ASAP2	ASAP2	0.0664043	0.424492	+	exon-exon
9;35236469;35259050;UNC13B	UNC13B	0.066521	0.424492	+	exon-exon
7;156966270;156967092;NOM1	NOM1	0.0665347	0.424492	+	exon-exon
6;69014038;69076038;BAI3	BAI3	0.0666026	0.424492	+	exon-exon
14;103753000;103754244;PPP1R13B	PPP1R13B	0.066629	0.424492	-	exon-exon
14;45008913;45027474;FAM179B	FAM179B	0.0666314	0.424492	+	exon-exon
10;11165486;11217507;CELF2	CELF2	0.066641	0.424492	+	exon-exon
8;70637815;70641050;LACTB2	LACTB2	0.0666994	0.424492	-	exon-exon
14;62950133;63016954;KCNH5	KCNH5	0.0667996	0.424492	-	exon-exon
5;179966806;179980200;RNF130	RNF130	0.0668668	0.424492	-	exon-exon
17;47664159;47674782;KPNB1	KPNB1	0.0668745	0.424492	+	exon-exon
8;17743604;17755961;MTUS1	MTUS1	0.0668845	0.424492	-	exon-exon
10;115120185;115334419;ATRNL1	ATRNL1	0.0668873	0.424492	+	exon-exon
2;168063500;168140758;STK39	STK39	0.0669787	0.424808	-	exon-exon
1;230178218;230203290;GALNT2	GALNT2	0.0670343	0.424897	+	exon-exon
6;90206569;90271941;BACH2	BACH2	0.0671356	0.425105	-	exon-exon
16;68859884;68880630;TANGO6	TANGO6	0.0671502	0.425105	+	exon-exon
21;29326059;29329693;BACH1	BACH1	0.067369	0.42598	+	exon-exon
12;72562853;72575542;TRHDE	TRHDE	0.0673718	0.42598	+	exon-exon
8;42957094;42959314;HOOK3	HOOK3	0.0675285	0.426707	+	exon-exon
1;62803719;62834852;ATG4C	ATG4C	0.0676266	0.426759	+	exon-exon
2;135675332;135710231;R3HDM1	R3HDM1	0.0676423	0.426759	+	exon-exon
8;55782748;55796152;TGS1	TGS1	0.067662	0.426759	+	exon-exon
5;81108996;81113920;RASGRF2	RASGRF2	0.0678405	0.427261	+	exon-exon
11;87067694;87071615;TMEM135	TMEM135	0.067862	0.427261	+	exon-exon
14;35651805;35655915;RALGAPA1	RALGAPA1	0.0679072	0.427261	-	exon-exon
13;25828118;25862408;ATP8A2	ATP8A2	0.0679512	0.427261	+	exon-exon
10;7220411;7285954;SFMBT2	SFMBT2	0.0679907	0.427261	-	exon-exon
2;241632917;241634079;THAP4	THAP4	0.0679985	0.427261	-	exon-exon
4;48369849;48383784;SLAIN2	SLAIN2	0.0680433	0.427261	+	exon-exon
10;43496016;43496530;N/A	N/A	0.068076	0.427261	+	intergenic-intergenic
2;8908621;8958642;MBOAT2	MBOAT2	0.0683225	0.428546	-	exon-exon
4;150850724;150868305;LRBA	LRBA	0.0684877	0.428726	-	exon-exon
2;181921948;181928278;SSFA2	SSFA2	0.0685145	0.428726	+	exon-exon
22;43590074;43608600;EFCAB6	EFCAB6	0.068568	0.428726	-	exon-exon
9;86305192;86310017;ZCCHC6	ZCCHC6	0.0686087	0.428726	-	exon-exon
6;147260615;147278204;STXBP5	STXBP5	0.068636	0.428726	+	exon-exon
10;7798990;7802854;ATP5C1	ATP5C1	0.0686545	0.428726	+	exon-exon
7;103103051;103128792;NAPEPLD	NAPEPLD	0.0686613	0.428726	-	exon-exon
7;14574212;14718685;DGKB	DGKB	0.0686868	0.428726	-	exon-exon
6;144537582;144539443;UTRN	UTRN	0.068838	0.428871	+	exon-exon
1;62555825;62619993;DOCK7	DOCK7	0.0688467	0.428871	-	exon-exon
11;3705200;3706627;NUP98	NUP98	0.068847	0.428871	-	exon-exon
2;231206198;231240041;ARMC9	ARMC9	0.0689327	0.428871	+	exon-exon
6;149676260;149680457;LATS1	LATS1	0.0689808	0.428871	-	exon-exon
1;65364635;65366196;DNAJC6	DNAJC6	0.0690421	0.428871	+	exon-exon
15;91251819;91284221;SV2B	SV2B	0.0690899	0.428871	+	exon-exon
20;51669997;51690819;ATP9A	ATP9A	0.0691021	0.428871	-	exon-exon
7;39987599;40047877;CDK13	CDK13	0.0691865	0.428871	+	exon-exon
17;59737453;59773885;VMP1	VMP1	0.0691908	0.428871	+	exon-exon
8;142330901;142345892;TSNARE1	TSNARE1	0.0692086	0.428871	-	exon-exon
2;161854970;161863062;SLC4A10	SLC4A10	0.0692133	0.428871	+	exon-exon
1;97450059;97549744;DPYD	DPYD	0.0693025	0.428977	-	exon-exon
19;12623700;12624710;ZNF791	ZNF791	0.0693471	0.428977	+	exon-exon
14;102968253;102970261;CDC42BPB	CDC42BPB	0.0693881	0.428977	-	exon-exon
2;113444964;113454778;CBWD2	CBWD2	0.0693983	0.428977	+	exon-exon
9;122853952;122855878;RC3H2	RC3H2	0.0695004	0.429259	-	exon-exon
1;233208518;233236980;PCNXL2	PCNXL2	0.0695422	0.429259	-	exon-exon
7;77749424;77750064;RSBN1L	RSBN1L	0.0695879	0.429259	+	exon-exon
2;74607055;74615149;M1AP	M1AP	0.0696225	0.429259	-	exon-exon
1;50655442;50744775;FAF1	FAF1	0.0696538	0.429259	-	exon-exon
2;45697941;45701491;PRKCE	PRKCE	0.0697506	0.429596	+	intron-exon
9;33971651;33973237;UBAP2	UBAP2	0.069895	0.430226	-	exon-exon
3;51440970;51443903;VPRBP	VPRBP	0.0699546	0.430335	-	exon-exon
2;101831721;101839994;MAP4K4	MAP4K4	0.0700965	0.430948	+	exon-exon
2;135265534;135345635;ZRANB3	ZRANB3	0.0702735	0.431652	-	exon-exon
1;149261640;149267024;WI2-1896O14.1	WI2-1896O14.1	0.0702955	0.431652	-	exon-exon
X;84146978;84156191;RPS6KA6	RPS6KA6	0.0704772	0.432508	-	exon-exon
5;41840451;41862750;OXCT1	OXCT1	0.0705797	0.432877	-	exon-exon
15;71883594;71893778;MYO9A	MYO9A	0.0707533	0.433038	-	exon-exon
17;32173831;32183272;RHOT1	RHOT1	0.0707725	0.433038	+	exon-exon
7;92213195;92226682;KRIT1	KRIT1	0.0708342	0.433038	-	exon-exon
20;35366557;35394196;UQCC1	UQCC1	0.0708837	0.433038	-	exon-exon
X;53645311;53654131;HUWE1	HUWE1	0.0709205	0.433038	-	exon-exon
1;51827796;51834170;NRD1	NRD1	0.0709464	0.433038	-	exon-exon
7;126902542;126904683;GRM8	GRM8	0.0709507	0.433038	-	exon-exon
1;174272414;174305127;RABGAP1L	RABGAP1L	0.0709623	0.433038	+	exon-exon
3;12516611;12519197;TSEN2	TSEN2	0.0709871	0.433038	+	exon-exon
9;123065348;123101763;RABGAP1	RABGAP1	0.0711093	0.433175	+	exon-exon
7;44645327;44666851;OGDH	OGDH	0.0711232	0.433175	+	exon-exon
9;101623318;101687200;GRIN3A	GRIN3A	0.0711367	0.433175	-	exon-exon
7;78125694;78127416;MAGI2	MAGI2	0.0712334	0.433506	-	exon-exon
1;32944019;32945628;RNF19B	RNF19B	0.0712949	0.433622	-	exon-exon
17;66027501;66070001;CEP112	CEP112	0.0713799	0.433728	-	exon-exon
10;114970368;114974385;TRUB1	TRUB1	0.0713971	0.433728	+	exon-exon
7;154446214;154566916;DPP6	DPP6	0.0714602	0.433817	+	exon-exon
17;59070823;59084089;TRIM37	TRIM37	0.0715681	0.433817	-	exon-exon
4;26620613;26666405;TBC1D19	TBC1D19	0.0716348	0.433817	+	exon-exon
2;119926598;119967972;PTPN4	PTPN4	0.0716758	0.433817	+	exon-exon
2;134317529;134318739;MGAT5	MGAT5	0.0716924	0.433817	+	exon-exon
X;128955604;129122193;RP11-41L14.1	RP11-41L14.1	0.0716952	0.433817	-	intergenic-intergenic
2;115309239;115343912;DPP10	DPP10	0.0717088	0.433817	+	exon-exon
4;119460183;119462979;RP11-33B1.1	RP11-33B1.1	0.0717742	0.433956	+	exon-exon
2;61284875;61295290;USP34	USP34	0.0718969	0.434441	-	exon-exon
3;123931102;123949132;CCDC14	CCDC14	0.0720168	0.434656	-	exon-exon
3;185617480;185624082;SENP2	SENP2	0.0720361	0.434656	+	exon-exon
22;46974290;47037198;TBC1D22A	TBC1D22A	0.07206	0.434656	+	exon-exon
5;123545417;123557564;CSNK1G3	CSNK1G3	0.072173	0.435081	+	exon-exon
1;9871187;9877989;CTNNBIP1	CTNNBIP1	0.0722292	0.435163	-	exon-exon
1;202416787;202428929;PPP1R12B	PPP1R12B	0.0722746	0.43518	+	exon-exon
10;106761588;106776692;SORCS1	SORCS1	0.0724154	0.435771	-	exon-exon
8;140846260;140879637;PTK2	PTK2	0.0725162	0.435988	-	exon-exon
17;53970976;53973266;N/A	N/A	0.0725711	0.435988	-	intergenic-intergenic
4;51874271;51891851;DCUN1D4	DCUN1D4	0.0725819	0.435988	+	exon-exon
16;27533291;27545523;GTF3C1	GTF3C1	0.0726221	0.435988	-	exon-exon
8;100259107;100270013;RNF19A	RNF19A	0.0727857	0.436609	-	exon-exon
2;10659172;10668723;NOL10	NOL10	0.0728483	0.436609	-	exon-exon
9;109057191;109108570;TMEM245	TMEM245	0.0728704	0.436609	-	exon-exon
5;77046347;77048987;AGGF1	AGGF1	0.072953	0.436609	+	exon-exon
3;56660731;56673725;FAM208A	FAM208A	0.0729805	0.436609	-	exon-exon
8;39136657;39165196;ADAM32	ADAM32	0.0729886	0.436609	+	exon-exon
19;40458155;40458545;BLVRB	BLVRB	0.0730244	0.436609	-	exon-exon
14;76171843;76180849;GPATCH2L	GPATCH2L	0.0731243	0.436833	+	exon-exon
3;129965701;129972108;RP11-93K22.6	RP11-93K22.6	0.0731472	0.436833	-	exon-intergenic
6;15452006;15468718;JARID2	JARID2	0.0732846	0.437262	+	exon-exon
12;56477660;56478262;GLS2	GLS2	0.0733158	0.437262	-	exon-exon
9;33351560;33354892;NFX1	NFX1	0.0733474	0.437262	+	exon-exon
2;210153495;210154611;KANSL1L	KANSL1L	0.0734078	0.437367	-	exon-exon
7;72616672;72628997;TYW1B	TYW1B	0.0734738	0.437381	-	exon-exon
11;70354301;70356254;PPFIA1	PPFIA1	0.0735223	0.437381	+	exon-exon
15;67692479;67748601;MAP2K5	MAP2K5	0.0735385	0.437381	+	exon-exon
18;20991176;21020239;ROCK1	ROCK1	0.0735901	0.437433	-	exon-exon
4;40890364;40945070;APBB2	APBB2	0.0736333	0.437435	-	exon-exon
8;140864312;140890769;PTK2	PTK2	0.0739578	0.43863	-	exon-exon
12;7403535;7433694;CD163L1	CD163L1	0.073963	0.43863	-	exon-exon
14;57229734;57247712;EXOC5	EXOC5	0.0739631	0.43863	-	exon-exon
1;59339958;59346398;FGGY	FGGY	0.0741333	0.439181	+	exon-exon
13;41761128;41833531;VWA8	VWA8	0.0741419	0.439181	-	exon-exon
13;99243832;99318069;UBAC2	UBAC2	0.0741983	0.439261	+	exon-exon
6;42612171;42617507;UBR2	UBR2	0.0744358	0.440348	+	exon-exon
8;35726152;35731096;UNC5D	UNC5D	0.0745356	0.440348	+	exon-exon
7;156734177;156826744;LMBR1	LMBR1	0.0745503	0.440348	-	exon-exon
6;125045211;125058106;RNF217	RNF217	0.0745543	0.440348	+	exon-exon
9;36197551;36204179;CLTA	CLTA	0.0747104	0.440665	+	exon-exon
6;109715078;109743772;FIG4	FIG4	0.0747288	0.440665	+	exon-exon
2;140297808;140475337;LRP1B	LRP1B	0.0747774	0.440665	-	exon-exon
9;6849507;6893232;KDM4C	KDM4C	0.0747802	0.440665	+	exon-exon
4;139125164;139139497;ELF2	ELF2	0.0749372	0.441248	-	exon-exon
9;37302188;37305714;ZCCHC7	ZCCHC7	0.0749656	0.441248	+	exon-exon
12;50780140;50814439;ATF1	ATF1	0.0751013	0.44176	+	exon-exon
15;83559253;83576741;SH3GL3	SH3GL3	0.075139	0.44176	+	exon-exon
3;111112030;111147484;PVRL3	PVRL3	0.0752243	0.442008	+	exon-exon
10;1103599;1105267;WDR37	WDR37	0.0753451	0.442463	+	intron-exon
2;213310059;213490090;SPAG16	SPAG16	0.0754383	0.442756	+	exon-exon
14;96560649;96562893;PAPOLA	PAPOLA	0.0755126	0.442938	+	exon-exon
16;53844155;53888951;FTO	FTO	0.075567	0.443003	+	exon-exon
7;16278129;16406337;ISPD	ISPD	0.0757945	0.443536	-	exon-exon
2;85035016;85035847;KCMF1	KCMF1	0.075816	0.443536	+	exon-intron
4;102304317;102315830;SLC39A8	SLC39A8	0.0758193	0.443536	-	exon-exon
15;74926766;74929232;COX5A	COX5A	0.0758716	0.443536	-	exon-exon
1;77711747;77715868;USP33	USP33	0.0759024	0.443536	-	exon-exon
11;112037273;112043533;DLAT	DLAT	0.0759183	0.443536	+	exon-exon
12;81299301;81344693;PPFIA2	PPFIA2	0.0760826	0.443999	-	exon-exon
6;57193842;57196606;RAB23	RAB23	0.0760843	0.443999	-	exon-exon
5;61472681;61473037;ZSWIM6	ZSWIM6	0.0762656	0.444754	+	exon-exon
7;14574212;14613413;DGKB	DGKB	0.0763007	0.444754	-	exon-exon
16;53844155;53845086;FTO	FTO	0.07677	0.446886	+	exon-intron
15;72563394;72572165;ARIH1	ARIH1	0.0767877	0.446886	+	exon-exon
7;22266964;22318037;RAPGEF5	RAPGEF5	0.0768431	0.446886	-	exon-exon
2;120127688;120175000;EPB41L5	EPB41L5	0.0768578	0.446886	+	exon-exon
1;28035544;28048426;EYA3	EYA3	0.0768851	0.446886	-	exon-exon
6;75659262;75678927;SENP6	SENP6	0.0770514	0.447521	+	exon-exon
4;159186642;159210583;RAPGEF2	RAPGEF2	0.0771243	0.447521	+	exon-exon
8;89722015;89725641;RP11-37B2.1	RP11-37B2.1	0.0771711	0.447521	-	exon-exon
6;68943830;69018499;BAI3	BAI3	0.0772179	0.447521	+	exon-exon
16;53228983;53243016;CHD9	CHD9	0.0773403	0.447521	+	exon-exon
19;12672847;12673316;WDR83	WDR83	0.07738	0.447521	+	exon-exon
6;152488396;152505397;SYNE1	SYNE1	0.077406	0.447521	-	exon-exon
8;42861745;42887871;RNF170	RNF170	0.0774087	0.447521	-	exon-exon
2;8939821;8958642;MBOAT2	MBOAT2	0.0774289	0.447521	-	intron-exon
2;174915058;174952202;CHN1	CHN1	0.077526	0.447521	-	exon-exon
3;138263739;138274544;ARMC8	ARMC8	0.0775341	0.447521	+	exon-exon
11;7416042;7420635;SYT9	SYT9	0.0775995	0.447521	+	exon-exon
8;17280375;17286427;VPS37A	VPS37A	0.0776341	0.447521	+	exon-exon
14;45008913;45032376;FAM179B	FAM179B	0.0776988	0.447521	+	exon-exon
11;116927219;116957064;SIK3	SIK3	0.0777702	0.447521	-	exon-exon
9;123065348;123090385;RABGAP1	RABGAP1	0.0777831	0.447521	+	exon-exon
12;1263034;1290012;ERC1	ERC1	0.0778143	0.447521	+	exon-exon
3;66236544;66263379;SLC25A26	SLC25A26	0.0778257	0.447521	+	exon-exon
12;124426622;124437996;NCOR2	NCOR2	0.0778697	0.447521	-	exon-exon
13;79506168;79520975;NDFIP2	NDFIP2	0.0778697	0.447521	+	intron-exon
5;78089393;78129307;AP3B1	AP3B1	0.0780207	0.448137	-	exon-exon
X;53403566;53403893;SMC1A	SMC1A	0.0782783	0.449364	-	exon-exon
5;118928537;118944649;DTWD2	DTWD2	0.0784236	0.449946	-	exon-exon
5;149210726;149233300;ABLIM3	ABLIM3	0.0785906	0.450651	+	exon-exon
8;50530177;50553179;SNTG1	SNTG1	0.0787311	0.451203	+	exon-exon
1;117402186;117414831;MAN1A2	MAN1A2	0.0788177	0.451305	+	exon-exon
8;47700403;47702015;SPIDR	SPIDR	0.0788371	0.451305	+	exon-exon
13;23411220;23411740;SACS	SACS	0.0789087	0.451462	-	exon-exon
13;20731841;20732121;N6AMT2	N6AMT2	0.0791304	0.452477	-	exon-exon
2;84686484;84701339;DNAH6	DNAH6	0.0793256	0.45334	+	exon-exon
17;32173831;32176213;RHOT1	RHOT1	0.0793912	0.453461	+	exon-exon
14;88746185;88754671;EML5	EML5	0.0794876	0.453695	-	exon-exon
3;65429520;65430881;MAGI1	MAGI1	0.0795208	0.453695	-	exon-exon
7;90747681;90790652;CDK14	CDK14	0.0797028	0.453944	+	exon-exon
17;5354359;5368468;RABEP1	RABEP1	0.0797389	0.453944	+	exon-exon
9;83739705;83768970;GKAP1	GKAP1	0.0797872	0.453944	-	exon-exon
17;29482197;29510992;TAOK1	TAOK1	0.079858	0.453944	+	exon-exon
20;51674153;51690819;ATP9A	ATP9A	0.0799111	0.453944	-	exon-exon
5;72887070;72889957;TNPO1	TNPO1	0.0799884	0.453944	+	exon-exon
4;61946914;62044549;LPHN3	LPHN3	0.0800136	0.453944	+	exon-exon
7;156724112;156826744;LMBR1	LMBR1	0.0800141	0.453944	-	exon-exon
2;65090983;65104806;RAB1A	RAB1A	0.0800293	0.453944	-	exon-exon
20;35913249;35914197;PHF20	PHF20	0.0801676	0.453944	+	exon-exon
X;148651999;148662768;AFF2	AFF2	0.0801704	0.453944	+	exon-exon
9;111570091;111586165;PTGR1	PTGR1	0.0802755	0.453944	-	exon-exon
2;124772799;124798320;CNTNAP5	CNTNAP5	0.0802863	0.453944	+	exon-exon
3;124735093;124744203;UMPS	UMPS	0.0803933	0.453944	+	exon-exon
9;137790848;137800984;EHMT1	EHMT1	0.0804891	0.453944	+	exon-exon
7;102397620;102407498;PRKRIP1	PRKRIP1	0.0804893	0.453944	+	exon-exon
12;89619999;89635251;ATP2B1	ATP2B1	0.0805651	0.453944	-	exon-exon
1;77801331;77843407;FAM73A	FAM73A	0.0805823	0.453944	+	exon-exon
17;12054889;12081530;MAP2K4	MAP2K4	0.0806531	0.453944	+	exon-exon
1;52490732;52509712;ZCCHC11	ZCCHC11	0.0807694	0.453944	-	exon-exon
8;100259107;100264785;RNF19A	RNF19A	0.0807789	0.453944	-	exon-exon
1;45421725;45457871;TESK2	TESK2	0.0808218	0.453944	-	exon-exon
10;73310158;73312643;CFAP70	CFAP70	0.0808289	0.453944	-	exon-exon
6;131160059;131169273;AKAP7	AKAP7	0.0808682	0.453944	+	exon-exon
15;40009614;40019200;EIF2AK4	EIF2AK4	0.0809112	0.453944	+	exon-exon
15;28741110;28754897;WHAMMP2	WHAMMP2	0.0809402	0.453944	+	exon-exon
4;4237827;4246343;TMEM128	TMEM128	0.0809719	0.453944	-	exon-exon
6;147205971;147334222;STXBP5	STXBP5	0.081004	0.453944	+	exon-exon
14;75707018;75735289;TTLL5	TTLL5	0.0810044	0.453944	+	exon-exon
5;21842161;21854790;CDH12	CDH12	0.0811277	0.453944	-	exon-exon
17;8508554;8509949;MYH10	MYH10	0.0811311	0.453944	-	exon-exon
17;32711988;32755662;MYO1D	MYO1D	0.0811319	0.453944	-	exon-exon
4;128997874;129003876;SCLT1	SCLT1	0.0811335	0.453944	-	exon-exon
2;175111568;175121540;ATF2	ATF2	0.0811464	0.453944	-	exon-exon
14;34567686;34568013;SNX6	SNX6	0.0811495	0.453944	-	exon-exon
3;97448125;97484059;EPHA6	EPHA6	0.0811629	0.453944	+	intron-exon
2;74165218;74172752;MOB1A	MOB1A	0.0812464	0.453984	-	exon-exon
17;82183774;82188419;CCDC57	CCDC57	0.0812589	0.453984	-	exon-exon
1;196429577;196479238;KCNT2	KCNT2	0.0813959	0.454501	-	exon-exon
22;41125864;41130003;EP300	EP300	0.0815879	0.455325	+	exon-exon
2;43712225;43765726;PLEKHH2	PLEKHH2	0.0817388	0.455755	+	exon-exon
10;101430345;101479457;BTRC	BTRC	0.0817542	0.455755	+	exon-exon
8;99134632;99193057;VPS13B	VPS13B	0.0818167	0.455855	+	exon-exon
3;54503492;54570104;CACNA2D3	CACNA2D3	0.0819415	0.456076	+	exon-exon
4;76396269;76403280;CCDC158	CCDC158	0.0821035	0.456076	-	exon-exon
7;83134250;83156392;PCLO	PCLO	0.0821149	0.456076	-	exon-exon
3;32703868;32708820;CNOT10	CNOT10	0.08222	0.456076	+	exon-exon
10;115215697;115334419;ATRNL1	ATRNL1	0.082241	0.456076	+	exon-exon
18;24280842;24341658;OSBPL1A	OSBPL1A	0.0822524	0.456076	-	exon-exon
18;22975153;22984990;RBBP8	RBBP8	0.0822668	0.456076	+	exon-exon
7;95111259;95161971;PPP1R9A	PPP1R9A	0.0823204	0.456076	+	exon-exon
12;102025974;102046119;CCDC53	CCDC53	0.0823291	0.456076	-	exon-exon
2;144141882;144235737;GTDC1	GTDC1	0.0823334	0.456076	-	exon-exon
10;113898110;113908523;NHLRC2	NHLRC2	0.0823471	0.456076	+	exon-exon
4;73090667;73092300;ANKRD17	ANKRD17	0.0823937	0.456087	-	exon-exon
10;131260259;131309299;TCERG1L	TCERG1L	0.0825389	0.456488	-	exon-exon
1;77858938;77864028;FAM73A	FAM73A	0.0825555	0.456488	+	exon-exon
3;47678198;47693300;SMARCC1	SMARCC1	0.0826514	0.45671	-	exon-exon
2;17665503;17745951;SMC6	SMC6	0.0826849	0.45671	-	exon-exon
11;129062280;129164427;ARHGAP32	ARHGAP32	0.0828302	0.457265	-	exon-exon
11;47483453;47484523;CELF1	CELF1	0.082997	0.457939	-	exon-exon
7;67067285;67098718;TYW1	TYW1	0.0830504	0.457986	+	exon-exon
1;94487542;94491247;ABCD3	ABCD3	0.0835787	0.460652	+	exon-exon
10;115120185;115469329;ATRNL1	ATRNL1	0.0839818	0.462529	+	exon-exon
8;67093543;67095732;CSPP1	CSPP1	0.0840788	0.462529	+	exon-exon
4;107631631;107660072;PAPSS1	PAPSS1	0.0841169	0.462529	-	exon-exon
6;161034259;161049979;MAP3K4	MAP3K4	0.0841206	0.462529	+	exon-exon
1;120251414;120278036;CH17-472G23.1	CH17-472G23.1	0.0841842	0.462529	+	exon-exon
2;74073549;74080591;TET3	TET3	0.0841908	0.462529	+	exon-exon
10;12081472;12094271;DHTKD1	DHTKD1	0.0843353	0.463074	+	exon-exon
2;53693884;53750941;GPR75-ASB3	GPR75-ASB3	0.0844438	0.463222	-	exon-exon
3;61748878;62003497;PTPRG	PTPRG	0.0844528	0.463222	+	exon-exon
1;237387281;237469187;RYR2	RYR2	0.0846272	0.463471	+	exon-exon
8;124975606;124978090;ZNF572	ZNF572	0.0846337	0.463471	+	exon-exon
8;103910134;104014615;RIMS2	RIMS2	0.0846342	0.463471	+	exon-exon
15;49235851;49239367;GALK2	GALK2	0.0847467	0.463838	+	exon-exon
15;43146493;43169677;TMEM62	TMEM62	0.0850609	0.464726	+	exon-exon
2;32377588;32395593;BIRC6	BIRC6	0.085097	0.464726	+	exon-exon
3;47088113;47116754;SETD2	SETD2	0.0850976	0.464726	-	exon-exon
21;46279993;46280575;MCM3AP	MCM3AP	0.0851256	0.464726	-	exon-exon
8;130152736;130169067;ASAP1	ASAP1	0.0851458	0.464726	-	exon-exon
7;92350950;92362273;ANKIB1	ANKIB1	0.0851816	0.464726	+	exon-exon
5;177244195;177248324;NSD1	NSD1	0.0852832	0.464926	+	exon-exon
20;42756462;42791466;PTPRT	PTPRT	0.0853092	0.464926	-	exon-exon
13;112088046;112098474;N/A	N/A	0.0854242	0.465304	+	intergenic-intergenic
16;53933985;53937294;FTO	FTO	0.0856605	0.466135	+	exon-intron
1;48355670;48359770;SPATA6	SPATA6	0.0857001	0.466135	-	exon-exon
6;131598287;131608071;MED23	MED23	0.0857135	0.466135	-	exon-exon
13;25774849;25862408;ATP8A2	ATP8A2	0.0858102	0.466413	+	exon-exon
12;128875914;128888744;GLT1D1	GLT1D1	0.085884	0.466562	+	exon-exon
17;31517651;31517877;RAB11FIP4	RAB11FIP4	0.0859289	0.466562	+	exon-exon
3;179378341;179392104;MFN1	MFN1	0.0860234	0.466827	+	exon-exon
10;125038997;125088319;CTBP2	CTBP2	0.0860737	0.466853	-	exon-exon
15;65178934;65180204;CLPX	CLPX	0.0861541	0.467041	-	exon-exon
13;32438652;32444126;N4BP2L2	N4BP2L2	0.0863699	0.467717	-	exon-exon
12;64864668;64866903;TBC1D30	TBC1D30	0.0863917	0.467717	+	exon-exon
17;29676820;29703062;SSH2	SSH2	0.086416	0.467717	-	exon-exon
11;129093621;129164427;ARHGAP32	ARHGAP32	0.0864663	0.467721	-	exon-exon
11;18514678;18516164;TSG101	TSG101	0.086542	0.467721	-	exon-exon
12;120175162;120176217;GCN1L1	GCN1L1	0.0865539	0.467721	-	exon-exon
3;155910692;155925366;GMPS	GMPS	0.0867581	0.468325	+	exon-exon
5;143037196;143121147;ARHGAP26	ARHGAP26	0.0868339	0.468325	+	exon-exon
16;53255600;53268126;CHD9	CHD9	0.0868404	0.468325	+	exon-exon
11;108227595;108229323;ATM	ATM	0.0868621	0.468325	+	exon-exon
1;155921375;155921918;KIAA0907	KIAA0907	0.0868949	0.468325	-	exon-exon
18;33605435;33627070;ASXL3	ASXL3	0.0869435	0.46834	+	exon-exon
19;19216947;19219316;NCAN	NCAN	0.0870865	0.468704	+	exon-exon
16;19730430;19733827;IQCK	IQCK	0.0871027	0.468704	+	exon-exon
10;96944113;96952196;LCOR	LCOR	0.0873116	0.469426	+	exon-exon
19;40333851;40336407;C19orf47	C19orf47	0.0873521	0.469426	-	exon-exon
4;89020460;89029649;FAM13A	FAM13A	0.0874372	0.469426	-	exon-exon
2;171468888;171473975;DCAF17	DCAF17	0.0874544	0.469426	+	exon-exon
1;41113283;41143112;SCMH1	SCMH1	0.0875121	0.469426	-	exon-exon
3;138525490;138572932;CEP70	CEP70	0.0875294	0.469426	-	exon-exon
8;42906173;42986795;HOOK3	HOOK3	0.0875583	0.469426	+	exon-exon
16;21968628;21976243;UQCRC2	UQCRC2	0.0876416	0.469491	+	exon-exon
2;86251957;86282242;REEP1	REEP1	0.0876887	0.469491	-	exon-exon
4;25314046;25315400;ZCCHC4	ZCCHC4	0.0877081	0.469491	+	exon-exon
4;145514438;145515013;SMAD1	SMAD1	0.0877711	0.469582	+	exon-exon
7;158133677;158138515;PTPRN2	PTPRN2	0.0878718	0.469616	-	exon-exon
12;32598497;32611283;FGD4	FGD4	0.0879006	0.469616	+	exon-exon
3;196899666;196903610;SENP5	SENP5	0.0879152	0.469616	+	exon-exon
3;119500695;119504021;TIMMDC1	TIMMDC1	0.0880792	0.470246	+	exon-exon
2;72718103;72733118;EXOC6B	EXOC6B	0.0881568	0.470415	-	exon-exon
4;2984513;3022451;GRK4	GRK4	0.0882778	0.470581	+	exon-exon
13;40826506;40836885;TPTE2P5	TPTE2P5	0.08828	0.470581	-	exon-exon
9;129957360;129958553;FNBP1	FNBP1	0.0884356	0.470893	-	exon-exon
12;110626362;110632559;TCTN1	TCTN1	0.0884537	0.470893	+	exon-exon
1;176136488;176176007;RFWD2	RFWD2	0.0885559	0.470893	-	exon-exon
20;2947982;2975241;PTPRA	PTPRA	0.0885666	0.470893	+	exon-exon
12;72542291;72575542;TRHDE	TRHDE	0.0885689	0.470893	+	exon-exon
2;99412731;99464985;REV1	REV1	0.0886414	0.471024	-	exon-exon
11;34082825;34089456;CAPRIN1	CAPRIN1	0.0886855	0.471024	+	exon-exon
7;75108960;75112535;GTF2IRD2B	GTF2IRD2B	0.0887603	0.47103	+	exon-exon
4;127669036;127687867;INTU	INTU	0.0887788	0.47103	+	exon-exon
7;24623666;24680520;MPP6	MPP6	0.0888912	0.471271	+	exon-exon
20;8740344;8765358;PLCB1	PLCB1	0.0889515	0.471271	+	exon-exon
5;113553767;113563492;YTHDC2	YTHDC2	0.0890361	0.471271	+	exon-exon
8;28963811;28970519;HMBOX1	HMBOX1	0.0890892	0.471271	+	exon-exon
3;183086693;183092545;MCCC1	MCCC1	0.0890973	0.471271	-	exon-exon
2;213317219;213375119;SPAG16	SPAG16	0.0891008	0.471271	+	exon-exon
13;77188951;77194244;MYCBP2	MYCBP2	0.0891916	0.471342	-	exon-exon
13;91693187;91693881;GPC5	GPC5	0.0892065	0.471342	+	exon-exon
18;31852446;31852663;TRAPPC8	TRAPPC8	0.0893681	0.471952	-	exon-exon
1;10149184;10161286;UBE4B	UBE4B	0.0894468	0.472124	+	exon-exon
3;33409236;33425741;UBP1	UBP1	0.0897134	0.473287	-	exon-exon
10;115426250;115519324;ATRNL1	ATRNL1	0.0898045	0.473407	+	exon-exon
7;24623663;24680520;MPP6	MPP6	0.0898288	0.473407	+	exon-exon
10;72562895;72566794;MICU1	MICU1	0.0898825	0.473446	-	exon-exon
3;156421616;156474820;KCNAB1	KCNAB1	0.0899891	0.473763	+	exon-exon
3;71041328;71047095;FOXP1	FOXP1	0.090254	0.474549	-	exon-exon
3;89407269;89450370;EPHA3	EPHA3	0.0902818	0.474549	+	exon-exon
7;32655987;32679130;DPY19L1P1	DPY19L1P1	0.0902902	0.474549	-	exon-exon
4;65376998;65420565;EPHA5	EPHA5	0.0904073	0.474549	-	exon-exon
X;68046994;68053810;OPHN1	OPHN1	0.0904294	0.474549	-	exon-exon
10;13127745;13136897;OPTN	OPTN	0.0904539	0.474549	+	exon-exon
1;215586495;215595471;KCTD3	KCTD3	0.0904633	0.474549	+	exon-exon
11;83786690;83788923;DLG2	DLG2	0.0905961	0.475002	-	exon-intron
1;179043715;179054638;FAM20B	FAM20B	0.0907272	0.475221	+	exon-exon
7;35117748;35164959;DPY19L2P1	DPY19L2P1	0.0907466	0.475221	-	exon-exon
2;32114638;32116212;SPAST	SPAST	0.0907773	0.475221	+	exon-exon
11;110263960;110264874;RDX	RDX	0.0908502	0.47536	-	exon-exon
2;113729401;113735858;SLC35F5	SLC35F5	0.0909498	0.475637	-	exon-exon
9;19288596;19300331;DENND4C	DENND4C	0.0910473	0.475762	+	exon-exon
11;3702463;3706627;NUP98	NUP98	0.0910703	0.475762	-	exon-exon
10;110596398;110598290;SMC3	SMC3	0.0911133	0.475762	+	exon-exon
9;36369719;36390616;RNF38	RNF38	0.0912121	0.476035	-	exon-exon
1;92605307;92607727;EVI5	EVI5	0.0913477	0.476499	-	exon-exon
15;64418541;64425631;TRIP4	TRIP4	0.0913967	0.476512	+	exon-exon
9;97170607;97180916;ANKRD18CP	ANKRD18CP	0.0914472	0.476532	-	exon-exon
10;84417771;84425893;CCSER2	CCSER2	0.0916302	0.476853	+	exon-exon
16;66805777;66810772;NAE1	NAE1	0.0916306	0.476853	-	exon-exon
1;185087552;185093276;RNF2	RNF2	0.0916487	0.476853	+	exon-exon
15;50038768;50107008;ATP8B4	ATP8B4	0.0920638	0.478769	-	exon-exon
13;30227412;30241086;KATNAL1	KATNAL1	0.0922242	0.479359	-	exon-exon
7;33937289;33974784;BMPER	BMPER	0.0924153	0.479796	+	exon-exon
X;123665642;123686714;THOC2	THOC2	0.0924441	0.479796	-	exon-exon
2;209933822;209939652;UNC80	UNC80	0.092449	0.479796	+	exon-exon
8;17963101;18011827;PCM1	PCM1	0.0925369	0.479912	+	exon-exon
6;16522627;16754091;ATXN1	ATXN1	0.0926473	0.479912	-	exon-exon
10;27725186;27735374;MKX	MKX	0.0926512	0.479912	-	intron-exon
1;145771711;145788966;RNF115	RNF115	0.0926685	0.479912	-	exon-exon
8;50402210;50450729;SNTG1	SNTG1	0.092807	0.479912	+	exon-exon
1;85775674;85786461;COL24A1	COL24A1	0.0928143	0.479912	-	exon-exon
1;66822361;66905375;WDR78	WDR78	0.0928783	0.479912	-	exon-exon
20;35801491;35871829;PHF20	PHF20	0.0929343	0.479912	+	exon-exon
3;7918063;7955466;LMCD1-AS1	LMCD1-AS1	0.0929588	0.479912	-	intergenic-exon
10;115120185;115268444;ATRNL1	ATRNL1	0.0930212	0.479912	+	exon-exon
1;155721517;155726019;DAP3	DAP3	0.0930326	0.479912	+	exon-exon
6;61978066;62177312;KHDRBS2	KHDRBS2	0.0930346	0.479912	-	exon-exon
10;73817015;73824084;CAMK2G	CAMK2G	0.0931379	0.480203	-	exon-exon
2;85368686;85369830;ELMOD3	ELMOD3	0.0932701	0.480642	+	exon-exon
15;49027365;49037769;SECISBP2L	SECISBP2L	0.0933268	0.480692	-	exon-exon
8;123084162;123109620;TBC1D31	TBC1D31	0.0935029	0.481222	+	exon-exon
13;111205289;111233293;ARHGEF7	ARHGEF7	0.0935238	0.481222	+	exon-exon
3;167554650;167627292;WDR49	WDR49	0.0935721	0.481228	-	exon-exon
1;155717006;155726019;DAP3	DAP3	0.0936533	0.481403	+	exon-exon
2;241140521;241143074;PASK	PASK	0.0937137	0.481472	-	exon-exon
X;19645400;19687691;SH3KBP1	SH3KBP1	0.0937912	0.481526	-	exon-exon
4;88038251;88052158;PKD2	PKD2	0.0938185	0.481526	+	exon-exon
12;19253940;19265850;PLEKHA5	PLEKHA5	0.0938681	0.481539	+	exon-exon
17;60623521;60633977;PPM1D	PPM1D	0.0941122	0.482402	+	exon-exon
11;113323288;113335037;TTC12	TTC12	0.0941756	0.482402	+	exon-exon
2;170015281;170061443;UBR3	UBR3	0.0941846	0.482402	+	exon-exon
X;102897574;102905737;LL0XNC01-237H1.2	LL0XNC01-237H1.2	0.094225	0.482402	+	exon-exon
21;46349012;46349820;PCNT	PCNT	0.0943327	0.482712	+	exon-exon
8;29009072;29018913;HMBOX1	HMBOX1	0.0944367	0.483002	+	exon-exon
[truncated: 8,225 more rows]
