# Supplementary material for: Circular RNA circCCNT2 is upregulated in the anterior cingulate cortex of individuals with bipolar disorder
Source: Transl Psychiatry. 2021 Dec 10;11:629. doi: 10.1038/s41398-021-01746-4 (PMC8664854; doi:10.1038/s41398-021-01746-4)
Supplement: Supplementary file 3 — Supplemental Table 3 [file 41398_2021_1746_MOESM3_ESM.xls]

## Sheet: Biological Process
#term ID	term description	observed gene count	background gene count	strength	false discovery rate	matching proteins in your network (IDs)	matching proteins in your network (labels)
GO:0006396	RNA processing	20	825	1.26	4.18e-20	9606.ENSP00000220592,9606.ENSP00000221801,9606.ENSP00000258962,9606.ENSP00000260210,9606.ENSP00000262710,9606.ENSP00000264279,9606.ENSP00000269349,9606.ENSP00000291552,9606.ENSP00000297071,9606.ENSP00000307863,9606.ENSP00000323858,9606.ENSP00000325905,9606.ENSP00000332444,9606.ENSP00000344401,9606.ENSP00000346694,9606.ENSP00000358616,9606.ENSP00000366396,9606.ENSP00000370589,9606.ENSP00000385269,…	AGO2,FBL,SRSF1,BUD13,ACIN1,NOP58,EIF4A3,U2AFBP,TRA2A,U2AF2,DDX54,SRSF7,CSTF2T,LIN28B,HNRNPA2B1,SMNDC1,XRN2,NOP56,ELAVL1,PRPF8
GO:0006397	mRNA processing	14	456	1.36	3.72e-14	9606.ENSP00000258962,9606.ENSP00000260210,9606.ENSP00000262710,9606.ENSP00000269349,9606.ENSP00000291552,9606.ENSP00000297071,9606.ENSP00000307863,9606.ENSP00000325905,9606.ENSP00000332444,9606.ENSP00000346694,9606.ENSP00000358616,9606.ENSP00000366396,9606.ENSP00000385269,9606.ENSP00000460348	SRSF1,BUD13,ACIN1,EIF4A3,U2AFBP,TRA2A,U2AF2,SRSF7,CSTF2T,HNRNPA2B1,SMNDC1,XRN2,ELAVL1,PRPF8
GO:0016070	RNA metabolic process	24	3430	0.72	3.72e-14	9606.ENSP00000211936,9606.ENSP00000220592,9606.ENSP00000221801,9606.ENSP00000258962,9606.ENSP00000260210,9606.ENSP00000262710,9606.ENSP00000264279,9606.ENSP00000269349,9606.ENSP00000291552,9606.ENSP00000297071,9606.ENSP00000307863,9606.ENSP00000323858,9606.ENSP00000325905,9606.ENSP00000332444,9606.ENSP00000344401,9606.ENSP00000346694,9606.ENSP00000346762,9606.ENSP00000358616,9606.ENSP00000366396,…	ZNF184,AGO2,FBL,SRSF1,BUD13,ACIN1,NOP58,EIF4A3,U2AFBP,TRA2A,U2AF2,DDX54,SRSF7,CSTF2T,LIN28B,HNRNPA2B1,SND1,SMNDC1,XRN2,SLTM,NOP56,RBM47,ELAVL1,PRPF8
GO:0016071	mRNA metabolic process	15	667	1.23	9.03e-14	9606.ENSP00000220592,9606.ENSP00000258962,9606.ENSP00000260210,9606.ENSP00000262710,9606.ENSP00000269349,9606.ENSP00000291552,9606.ENSP00000297071,9606.ENSP00000307863,9606.ENSP00000325905,9606.ENSP00000332444,9606.ENSP00000346694,9606.ENSP00000358616,9606.ENSP00000366396,9606.ENSP00000385269,9606.ENSP00000460348	AGO2,SRSF1,BUD13,ACIN1,EIF4A3,U2AFBP,TRA2A,U2AF2,SRSF7,CSTF2T,HNRNPA2B1,SMNDC1,XRN2,ELAVL1,PRPF8
GO:0000398	mRNA splicing, via spliceosome	12	284	1.5	9.54e-14	9606.ENSP00000258962,9606.ENSP00000260210,9606.ENSP00000269349,9606.ENSP00000291552,9606.ENSP00000297071,9606.ENSP00000307863,9606.ENSP00000325905,9606.ENSP00000332444,9606.ENSP00000346694,9606.ENSP00000358616,9606.ENSP00000385269,9606.ENSP00000460348	SRSF1,BUD13,EIF4A3,U2AFBP,TRA2A,U2AF2,SRSF7,CSTF2T,HNRNPA2B1,SMNDC1,ELAVL1,PRPF8
GO:0008380	RNA splicing	13	391	1.4	9.54e-14	9606.ENSP00000258962,9606.ENSP00000260210,9606.ENSP00000262710,9606.ENSP00000269349,9606.ENSP00000291552,9606.ENSP00000297071,9606.ENSP00000307863,9606.ENSP00000325905,9606.ENSP00000332444,9606.ENSP00000346694,9606.ENSP00000358616,9606.ENSP00000385269,9606.ENSP00000460348	SRSF1,BUD13,ACIN1,EIF4A3,U2AFBP,TRA2A,U2AF2,SRSF7,CSTF2T,HNRNPA2B1,SMNDC1,ELAVL1,PRPF8
GO:0010467	gene expression	23	3733	0.67	2.47e-12	9606.ENSP00000211936,9606.ENSP00000220592,9606.ENSP00000221801,9606.ENSP00000258962,9606.ENSP00000260210,9606.ENSP00000262710,9606.ENSP00000264279,9606.ENSP00000269349,9606.ENSP00000291552,9606.ENSP00000297071,9606.ENSP00000307863,9606.ENSP00000323858,9606.ENSP00000325905,9606.ENSP00000332444,9606.ENSP00000344401,9606.ENSP00000346694,9606.ENSP00000346762,9606.ENSP00000358616,9606.ENSP00000366396,…	ZNF184,AGO2,FBL,SRSF1,BUD13,ACIN1,NOP58,EIF4A3,U2AFBP,TRA2A,U2AF2,DDX54,SRSF7,CSTF2T,LIN28B,HNRNPA2B1,SND1,SMNDC1,XRN2,SLTM,NOP56,ELAVL1,PRPF8
GO:0006403	RNA localization	10	211	1.55	6.52e-12	9606.ENSP00000221801,9606.ENSP00000258962,9606.ENSP00000264279,9606.ENSP00000269349,9606.ENSP00000290341,9606.ENSP00000291552,9606.ENSP00000307863,9606.ENSP00000325905,9606.ENSP00000346694,9606.ENSP00000371634	FBL,SRSF1,NOP58,EIF4A3,IGF2BP1,U2AFBP,U2AF2,SRSF7,HNRNPA2B1,IGF2BP2
GO:0031123	RNA 3'-end processing	8	112	1.73	7.61e-11	9606.ENSP00000221801,9606.ENSP00000258962,9606.ENSP00000269349,9606.ENSP00000291552,9606.ENSP00000307863,9606.ENSP00000325905,9606.ENSP00000332444,9606.ENSP00000344401	FBL,SRSF1,EIF4A3,U2AFBP,U2AF2,SRSF7,CSTF2T,LIN28B
GO:0051028	mRNA transport	8	148	1.61	5.82e-10	9606.ENSP00000258962,9606.ENSP00000269349,9606.ENSP00000290341,9606.ENSP00000291552,9606.ENSP00000307863,9606.ENSP00000325905,9606.ENSP00000346694,9606.ENSP00000371634	SRSF1,EIF4A3,IGF2BP1,U2AFBP,U2AF2,SRSF7,HNRNPA2B1,IGF2BP2
GO:1903311	regulation of mRNA metabolic process	9	238	1.45	5.82e-10	9606.ENSP00000220592,9606.ENSP00000262710,9606.ENSP00000290341,9606.ENSP00000307863,9606.ENSP00000325905,9606.ENSP00000346694,9606.ENSP00000369887,9606.ENSP00000371634,9606.ENSP00000385269	AGO2,ACIN1,IGF2BP1,U2AF2,SRSF7,HNRNPA2B1,SLTM,IGF2BP2,ELAVL1
GO:1903312	negative regulation of mRNA metabolic process	6	74	1.79	2e-08	9606.ENSP00000262710,9606.ENSP00000290341,9606.ENSP00000307863,9606.ENSP00000325905,9606.ENSP00000346694,9606.ENSP00000385269	ACIN1,IGF2BP1,U2AF2,SRSF7,HNRNPA2B1,ELAVL1
GO:0031124	mRNA 3'-end processing	6	78	1.76	2.59e-08	9606.ENSP00000258962,9606.ENSP00000269349,9606.ENSP00000291552,9606.ENSP00000307863,9606.ENSP00000325905,9606.ENSP00000332444	SRSF1,EIF4A3,U2AFBP,U2AF2,SRSF7,CSTF2T
GO:0006406	mRNA export from nucleus	6	107	1.63	1.51e-07	9606.ENSP00000258962,9606.ENSP00000269349,9606.ENSP00000291552,9606.ENSP00000307863,9606.ENSP00000325905,9606.ENSP00000346694	SRSF1,EIF4A3,U2AFBP,U2AF2,SRSF7,HNRNPA2B1
GO:0034470	ncRNA processing	8	340	1.25	2.24e-07	9606.ENSP00000220592,9606.ENSP00000221801,9606.ENSP00000264279,9606.ENSP00000269349,9606.ENSP00000344401,9606.ENSP00000346694,9606.ENSP00000366396,9606.ENSP00000370589	AGO2,FBL,NOP58,EIF4A3,LIN28B,HNRNPA2B1,XRN2,NOP56
GO:0048025	negative regulation of mRNA splicing, via spliceosome	4	21	2.16	5.32e-07	9606.ENSP00000262710,9606.ENSP00000307863,9606.ENSP00000325905,9606.ENSP00000346694	ACIN1,U2AF2,SRSF7,HNRNPA2B1
GO:0022613	ribonucleoprotein complex biogenesis	8	409	1.17	7.3e-07	9606.ENSP00000220592,9606.ENSP00000221801,9606.ENSP00000258962,9606.ENSP00000264279,9606.ENSP00000269349,9606.ENSP00000366396,9606.ENSP00000370589,9606.ENSP00000460348	AGO2,FBL,SRSF1,NOP58,EIF4A3,XRN2,NOP56,PRPF8
GO:0050684	regulation of mRNA processing	5	114	1.52	6.39e-06	9606.ENSP00000262710,9606.ENSP00000307863,9606.ENSP00000325905,9606.ENSP00000346694,9606.ENSP00000369887	ACIN1,U2AF2,SRSF7,HNRNPA2B1,SLTM
GO:0043484	regulation of RNA splicing	5	116	1.51	6.62e-06	9606.ENSP00000258962,9606.ENSP00000262710,9606.ENSP00000307863,9606.ENSP00000325905,9606.ENSP00000346694	SRSF1,ACIN1,U2AF2,SRSF7,HNRNPA2B1
GO:0010608	posttranscriptional regulation of gene expression	7	441	1.08	1.67e-05	9606.ENSP00000220592,9606.ENSP00000269349,9606.ENSP00000290341,9606.ENSP00000344401,9606.ENSP00000346694,9606.ENSP00000371634,9606.ENSP00000385269	AGO2,EIF4A3,IGF2BP1,LIN28B,HNRNPA2B1,IGF2BP2,ELAVL1
GO:0031047	gene silencing by RNA	4	76	1.6	4.1e-05	9606.ENSP00000220592,9606.ENSP00000344401,9606.ENSP00000346694,9606.ENSP00000346762	AGO2,LIN28B,HNRNPA2B1,SND1
GO:0006364	rRNA processing	5	192	1.29	5.93e-05	9606.ENSP00000221801,9606.ENSP00000264279,9606.ENSP00000269349,9606.ENSP00000366396,9606.ENSP00000370589	FBL,NOP58,EIF4A3,XRN2,NOP56
GO:0035196	production of miRNAs involved in gene silencing by miRNA	3	28	1.91	9.79e-05	9606.ENSP00000220592,9606.ENSP00000344401,9606.ENSP00000346694	AGO2,LIN28B,HNRNPA2B1
GO:0000154	rRNA modification	3	36	1.8	0.00018	9606.ENSP00000221801,9606.ENSP00000264279,9606.ENSP00000370589	FBL,NOP58,NOP56
GO:0017148	negative regulation of translation	4	117	1.41	0.00018	9606.ENSP00000220592,9606.ENSP00000269349,9606.ENSP00000290341,9606.ENSP00000371634	AGO2,EIF4A3,IGF2BP1,IGF2BP2
GO:0048254	snoRNA localization	2	4	2.58	0.00024	9606.ENSP00000221801,9606.ENSP00000264279	FBL,NOP58
GO:0051252	regulation of RNA metabolic process	15	3890	0.46	0.00024	9606.ENSP00000211936,9606.ENSP00000220592,9606.ENSP00000258962,9606.ENSP00000262710,9606.ENSP00000290341,9606.ENSP00000307863,9606.ENSP00000323858,9606.ENSP00000325905,9606.ENSP00000344401,9606.ENSP00000346694,9606.ENSP00000346762,9606.ENSP00000366396,9606.ENSP00000369887,9606.ENSP00000371634,9606.ENSP00000385269	ZNF184,AGO2,SRSF1,ACIN1,IGF2BP1,U2AF2,DDX54,SRSF7,LIN28B,HNRNPA2B1,SND1,XRN2,SLTM,IGF2BP2,ELAVL1
GO:0010468	regulation of gene expression	16	4533	0.42	0.00028	9606.ENSP00000211936,9606.ENSP00000220592,9606.ENSP00000258962,9606.ENSP00000262710,9606.ENSP00000269349,9606.ENSP00000290341,9606.ENSP00000307863,9606.ENSP00000323858,9606.ENSP00000325905,9606.ENSP00000344401,9606.ENSP00000346694,9606.ENSP00000346762,9606.ENSP00000366396,9606.ENSP00000369887,9606.ENSP00000371634,9606.ENSP00000385269	ZNF184,AGO2,SRSF1,ACIN1,EIF4A3,IGF2BP1,U2AF2,DDX54,SRSF7,LIN28B,HNRNPA2B1,SND1,XRN2,SLTM,IGF2BP2,ELAVL1
GO:0010629	negative regulation of gene expression	10	1670	0.65	0.00028	9606.ENSP00000220592,9606.ENSP00000262710,9606.ENSP00000269349,9606.ENSP00000290341,9606.ENSP00000307863,9606.ENSP00000325905,9606.ENSP00000344401,9606.ENSP00000346694,9606.ENSP00000346762,9606.ENSP00000371634	AGO2,ACIN1,EIF4A3,IGF2BP1,U2AF2,SRSF7,LIN28B,HNRNPA2B1,SND1,IGF2BP2
GO:0061013	regulation of mRNA catabolic process	4	134	1.35	0.00028	9606.ENSP00000220592,9606.ENSP00000290341,9606.ENSP00000371634,9606.ENSP00000385269	AGO2,IGF2BP1,IGF2BP2,ELAVL1
GO:0010501	RNA secondary structure unwinding	3	45	1.7	0.0003	9606.ENSP00000220592,9606.ENSP00000269349,9606.ENSP00000323858	AGO2,EIF4A3,DDX54
GO:0009451	RNA modification	4	141	1.33	0.00032	9606.ENSP00000221801,9606.ENSP00000264279,9606.ENSP00000370589,9606.ENSP00000371212	FBL,NOP58,NOP56,RBM47
GO:0010605	negative regulation of macromolecule metabolic process	12	2558	0.55	0.00034	9606.ENSP00000220592,9606.ENSP00000262710,9606.ENSP00000269349,9606.ENSP00000290341,9606.ENSP00000307863,9606.ENSP00000323858,9606.ENSP00000325905,9606.ENSP00000344401,9606.ENSP00000346694,9606.ENSP00000346762,9606.ENSP00000371634,9606.ENSP00000385269	AGO2,ACIN1,EIF4A3,IGF2BP1,U2AF2,DDX54,SRSF7,LIN28B,HNRNPA2B1,SND1,IGF2BP2,ELAVL1
GO:0071359	cellular response to dsRNA	3	50	1.65	0.00038	9606.ENSP00000220592,9606.ENSP00000344401,9606.ENSP00000346694	AGO2,LIN28B,HNRNPA2B1
GO:0006417	regulation of translation	5	327	1.06	0.00052	9606.ENSP00000220592,9606.ENSP00000269349,9606.ENSP00000290341,9606.ENSP00000371634,9606.ENSP00000385269	AGO2,EIF4A3,IGF2BP1,IGF2BP2,ELAVL1
GO:0031054	pre-miRNA processing	2	13	2.06	0.0013	9606.ENSP00000220592,9606.ENSP00000344401	AGO2,LIN28B
GO:0006401	RNA catabolic process	4	237	1.1	0.0019	9606.ENSP00000269349,9606.ENSP00000344401,9606.ENSP00000346762,9606.ENSP00000366396	EIF4A3,LIN28B,SND1,XRN2
GO:0010586	miRNA metabolic process	2	20	1.88	0.0027	9606.ENSP00000220592,9606.ENSP00000344401	AGO2,LIN28B
GO:0051172	negative regulation of nitrogen compound metabolic process	10	2307	0.51	0.0032	9606.ENSP00000220592,9606.ENSP00000262710,9606.ENSP00000269349,9606.ENSP00000290341,9606.ENSP00000307863,9606.ENSP00000323858,9606.ENSP00000325905,9606.ENSP00000346694,9606.ENSP00000371634,9606.ENSP00000385269	AGO2,ACIN1,EIF4A3,IGF2BP1,U2AF2,DDX54,SRSF7,HNRNPA2B1,IGF2BP2,ELAVL1
GO:0043488	regulation of mRNA stability	3	113	1.3	0.0033	9606.ENSP00000290341,9606.ENSP00000371634,9606.ENSP00000385269	IGF2BP1,IGF2BP2,ELAVL1
GO:0090305	nucleic acid phosphodiester bond hydrolysis	4	287	1.02	0.0037	9606.ENSP00000220592,9606.ENSP00000332444,9606.ENSP00000346762,9606.ENSP00000366396	AGO2,CSTF2T,SND1,XRN2
GO:0006379	mRNA cleavage	2	26	1.76	0.0041	9606.ENSP00000220592,9606.ENSP00000332444	AGO2,CSTF2T
GO:0031324	negative regulation of cellular metabolic process	10	2463	0.49	0.0051	9606.ENSP00000220592,9606.ENSP00000262710,9606.ENSP00000269349,9606.ENSP00000290341,9606.ENSP00000307863,9606.ENSP00000323858,9606.ENSP00000325905,9606.ENSP00000346694,9606.ENSP00000371634,9606.ENSP00000385269	AGO2,ACIN1,EIF4A3,IGF2BP1,U2AF2,DDX54,SRSF7,HNRNPA2B1,IGF2BP2,ELAVL1
GO:0051171	regulation of nitrogen compound metabolic process	16	5827	0.32	0.0051	9606.ENSP00000211936,9606.ENSP00000220592,9606.ENSP00000258962,9606.ENSP00000262710,9606.ENSP00000269349,9606.ENSP00000290341,9606.ENSP00000307863,9606.ENSP00000323858,9606.ENSP00000325905,9606.ENSP00000344401,9606.ENSP00000346694,9606.ENSP00000346762,9606.ENSP00000366396,9606.ENSP00000369887,9606.ENSP00000371634,9606.ENSP00000385269	ZNF184,AGO2,SRSF1,ACIN1,EIF4A3,IGF2BP1,U2AF2,DDX54,SRSF7,LIN28B,HNRNPA2B1,SND1,XRN2,SLTM,IGF2BP2,ELAVL1
GO:0090501	RNA phosphodiester bond hydrolysis	3	137	1.22	0.0052	9606.ENSP00000220592,9606.ENSP00000332444,9606.ENSP00000366396	AGO2,CSTF2T,XRN2
GO:0033120	positive regulation of RNA splicing	2	31	1.69	0.0054	9606.ENSP00000258962,9606.ENSP00000307863	SRSF1,U2AF2
GO:0080090	regulation of primary metabolic process	16	5982	0.3	0.0067	9606.ENSP00000211936,9606.ENSP00000220592,9606.ENSP00000258962,9606.ENSP00000262710,9606.ENSP00000269349,9606.ENSP00000290341,9606.ENSP00000307863,9606.ENSP00000323858,9606.ENSP00000325905,9606.ENSP00000344401,9606.ENSP00000346694,9606.ENSP00000346762,9606.ENSP00000366396,9606.ENSP00000369887,9606.ENSP00000371634,9606.ENSP00000385269	ZNF184,AGO2,SRSF1,ACIN1,EIF4A3,IGF2BP1,U2AF2,DDX54,SRSF7,LIN28B,HNRNPA2B1,SND1,XRN2,SLTM,IGF2BP2,ELAVL1
GO:0048255	mRNA stabilization	2	37	1.61	0.0074	9606.ENSP00000290341,9606.ENSP00000385269	IGF2BP1,ELAVL1
GO:0051253	negative regulation of RNA metabolic process	7	1303	0.61	0.0075	9606.ENSP00000262710,9606.ENSP00000290341,9606.ENSP00000307863,9606.ENSP00000323858,9606.ENSP00000325905,9606.ENSP00000346694,9606.ENSP00000385269	ACIN1,IGF2BP1,U2AF2,DDX54,SRSF7,HNRNPA2B1,ELAVL1
GO:0031323	regulation of cellular metabolic process	16	6082	0.3	0.0077	9606.ENSP00000211936,9606.ENSP00000220592,9606.ENSP00000258962,9606.ENSP00000262710,9606.ENSP00000269349,9606.ENSP00000290341,9606.ENSP00000307863,9606.ENSP00000323858,9606.ENSP00000325905,9606.ENSP00000344401,9606.ENSP00000346694,9606.ENSP00000346762,9606.ENSP00000366396,9606.ENSP00000369887,9606.ENSP00000371634,9606.ENSP00000385269	ZNF184,AGO2,SRSF1,ACIN1,EIF4A3,IGF2BP1,U2AF2,DDX54,SRSF7,LIN28B,HNRNPA2B1,SND1,XRN2,SLTM,IGF2BP2,ELAVL1

## Sheet: Molecular Function
#term ID	term description	observed gene count	background gene count	strength	false discovery rate	matching proteins in your network (IDs)	matching proteins in your network (labels)
GO:0003723	RNA binding	14	850	1.09	8.56e-11	9606.ENSP00000220592,9606.ENSP00000258962,9606.ENSP00000264279,9606.ENSP00000269349,9606.ENSP00000290341,9606.ENSP00000291552,9606.ENSP00000307863,9606.ENSP00000332444,9606.ENSP00000344401,9606.ENSP00000346694,9606.ENSP00000370589,9606.ENSP00000371634,9606.ENSP00000385269,9606.ENSP00000460348	AGO2,SRSF1,NOP58,EIF4A3,IGF2BP1,U2AFBP,U2AF2,CSTF2T,LIN28B,HNRNPA2B1,NOP56,IGF2BP2,ELAVL1,PRPF8
GO:0003729	mRNA binding	8	198	1.48	1.32e-08	9606.ENSP00000220592,9606.ENSP00000258962,9606.ENSP00000269349,9606.ENSP00000290341,9606.ENSP00000332444,9606.ENSP00000346694,9606.ENSP00000371634,9606.ENSP00000385269	AGO2,SRSF1,EIF4A3,IGF2BP1,CSTF2T,HNRNPA2B1,IGF2BP2,ELAVL1
GO:0003676	nucleic acid binding	18	3332	0.61	2.94e-07	9606.ENSP00000211936,9606.ENSP00000220592,9606.ENSP00000258962,9606.ENSP00000262710,9606.ENSP00000264279,9606.ENSP00000269349,9606.ENSP00000290341,9606.ENSP00000291552,9606.ENSP00000307863,9606.ENSP00000332444,9606.ENSP00000344401,9606.ENSP00000346694,9606.ENSP00000366396,9606.ENSP00000369887,9606.ENSP00000370589,9606.ENSP00000371634,9606.ENSP00000385269,9606.ENSP00000460348	ZNF184,AGO2,SRSF1,ACIN1,NOP58,EIF4A3,IGF2BP1,U2AFBP,U2AF2,CSTF2T,LIN28B,HNRNPA2B1,XRN2,SLTM,NOP56,IGF2BP2,ELAVL1,PRPF8
GO:0036002	pre-mRNA binding	4	36	1.92	8.24e-06	9606.ENSP00000291552,9606.ENSP00000307863,9606.ENSP00000346694,9606.ENSP00000460348	U2AFBP,U2AF2,HNRNPA2B1,PRPF8
GO:1901363	heterocyclic compound binding	19	5305	0.43	4.37e-05	9606.ENSP00000211936,9606.ENSP00000220592,9606.ENSP00000258962,9606.ENSP00000262710,9606.ENSP00000264279,9606.ENSP00000269349,9606.ENSP00000290341,9606.ENSP00000291552,9606.ENSP00000307863,9606.ENSP00000323858,9606.ENSP00000332444,9606.ENSP00000344401,9606.ENSP00000346694,9606.ENSP00000366396,9606.ENSP00000369887,9606.ENSP00000370589,9606.ENSP00000371634,9606.ENSP00000385269,9606.ENSP00000460348	ZNF184,AGO2,SRSF1,ACIN1,NOP58,EIF4A3,IGF2BP1,U2AFBP,U2AF2,DDX54,CSTF2T,LIN28B,HNRNPA2B1,XRN2,SLTM,NOP56,IGF2BP2,ELAVL1,PRPF8
GO:0003730	mRNA 3'-UTR binding	4	63	1.68	4.5e-05	9606.ENSP00000290341,9606.ENSP00000346694,9606.ENSP00000371634,9606.ENSP00000385269	IGF2BP1,HNRNPA2B1,IGF2BP2,ELAVL1
GO:0097159	organic cyclic compound binding	19	5382	0.42	4.5e-05	9606.ENSP00000211936,9606.ENSP00000220592,9606.ENSP00000258962,9606.ENSP00000262710,9606.ENSP00000264279,9606.ENSP00000269349,9606.ENSP00000290341,9606.ENSP00000291552,9606.ENSP00000307863,9606.ENSP00000323858,9606.ENSP00000332444,9606.ENSP00000344401,9606.ENSP00000346694,9606.ENSP00000366396,9606.ENSP00000369887,9606.ENSP00000370589,9606.ENSP00000371634,9606.ENSP00000385269,9606.ENSP00000460348	ZNF184,AGO2,SRSF1,ACIN1,NOP58,EIF4A3,IGF2BP1,U2AFBP,U2AF2,DDX54,CSTF2T,LIN28B,HNRNPA2B1,XRN2,SLTM,NOP56,IGF2BP2,ELAVL1,PRPF8
GO:0140098	catalytic activity, acting on RNA	6	345	1.12	0.0001	9606.ENSP00000220592,9606.ENSP00000221801,9606.ENSP00000269349,9606.ENSP00000323858,9606.ENSP00000366396,9606.ENSP00000460348	AGO2,FBL,EIF4A3,DDX54,XRN2,PRPF8
GO:0035198	miRNA binding	3	26	1.94	0.00013	9606.ENSP00000220592,9606.ENSP00000346694,9606.ENSP00000385269	AGO2,HNRNPA2B1,ELAVL1
GO:0001099	basal RNA polymerase II transcription machinery binding	3	39	1.76	0.00032	9606.ENSP00000220592,9606.ENSP00000221801,9606.ENSP00000264279	AGO2,FBL,NOP58
GO:0030628	pre-mRNA 3'-splice site binding	2	8	2.27	0.00089	9606.ENSP00000291552,9606.ENSP00000307863	U2AFBP,U2AF2
GO:0001094	TFIID-class transcription factor complex binding	2	9	2.22	0.001	9606.ENSP00000221801,9606.ENSP00000264279	FBL,NOP58
GO:0097157	pre-mRNA intronic binding	2	9	2.22	0.001	9606.ENSP00000346694,9606.ENSP00000460348	HNRNPA2B1,PRPF8
GO:0003727	single-stranded RNA binding	3	80	1.45	0.0017	9606.ENSP00000220592,9606.ENSP00000269349,9606.ENSP00000307863	AGO2,EIF4A3,U2AF2
GO:0048027	mRNA 5'-UTR binding	2	24	1.8	0.0046	9606.ENSP00000290341,9606.ENSP00000371634	IGF2BP1,IGF2BP2
GO:0045182	translation regulator activity	3	124	1.26	0.005	9606.ENSP00000220592,9606.ENSP00000290341,9606.ENSP00000371634	AGO2,IGF2BP1,IGF2BP2
GO:0030515	snoRNA binding	2	28	1.73	0.0055	9606.ENSP00000264279,9606.ENSP00000370589	NOP58,NOP56

## Sheet: Cellular Component
#term ID	term description	observed gene count	background gene count	strength	false discovery rate	matching proteins in your network (IDs)	matching proteins in your network (labels)
GO:1990904	ribonucleoprotein complex	14	770	1.14	1.65e-11	9606.ENSP00000220592,9606.ENSP00000221801,9606.ENSP00000258962,9606.ENSP00000264279,9606.ENSP00000269349,9606.ENSP00000290341,9606.ENSP00000291552,9606.ENSP00000307863,9606.ENSP00000346694,9606.ENSP00000346762,9606.ENSP00000358616,9606.ENSP00000370589,9606.ENSP00000385269,9606.ENSP00000460348	AGO2,FBL,SRSF1,NOP58,EIF4A3,IGF2BP1,U2AFBP,U2AF2,HNRNPA2B1,SND1,SMNDC1,NOP56,ELAVL1,PRPF8
GO:0005634	nucleus	26	6892	0.45	9.47e-11	9606.ENSP00000211936,9606.ENSP00000220592,9606.ENSP00000221801,9606.ENSP00000258962,9606.ENSP00000260210,9606.ENSP00000262710,9606.ENSP00000264279,9606.ENSP00000269349,9606.ENSP00000290341,9606.ENSP00000291552,9606.ENSP00000297071,9606.ENSP00000307863,9606.ENSP00000323858,9606.ENSP00000325905,9606.ENSP00000332444,9606.ENSP00000344401,9606.ENSP00000346694,9606.ENSP00000346762,9606.ENSP00000358616,…	ZNF184,AGO2,FBL,SRSF1,BUD13,ACIN1,NOP58,EIF4A3,IGF2BP1,U2AFBP,TRA2A,U2AF2,DDX54,SRSF7,CSTF2T,LIN28B,HNRNPA2B1,SND1,SMNDC1,XRN2,SLTM,NOP56,RBM47,IGF2BP2,ELAVL1,PRPF8
GO:0031981	nuclear lumen	21	4030	0.59	3.3e-09	9606.ENSP00000220592,9606.ENSP00000221801,9606.ENSP00000258962,9606.ENSP00000262710,9606.ENSP00000264279,9606.ENSP00000269349,9606.ENSP00000290341,9606.ENSP00000291552,9606.ENSP00000297071,9606.ENSP00000307863,9606.ENSP00000323858,9606.ENSP00000325905,9606.ENSP00000332444,9606.ENSP00000344401,9606.ENSP00000346694,9606.ENSP00000358616,9606.ENSP00000366396,9606.ENSP00000369887,9606.ENSP00000370589,…	AGO2,FBL,SRSF1,ACIN1,NOP58,EIF4A3,IGF2BP1,U2AFBP,TRA2A,U2AF2,DDX54,SRSF7,CSTF2T,LIN28B,HNRNPA2B1,SMNDC1,XRN2,SLTM,NOP56,ELAVL1,PRPF8
GO:0016604	nuclear body	11	742	1.05	3.18e-08	9606.ENSP00000221801,9606.ENSP00000258962,9606.ENSP00000262710,9606.ENSP00000264279,9606.ENSP00000269349,9606.ENSP00000291552,9606.ENSP00000307863,9606.ENSP00000346694,9606.ENSP00000358616,9606.ENSP00000369887,9606.ENSP00000460348	FBL,SRSF1,ACIN1,NOP58,EIF4A3,U2AFBP,U2AF2,HNRNPA2B1,SMNDC1,SLTM,PRPF8
GO:0005681	spliceosomal complex	7	187	1.45	1.04e-07	9606.ENSP00000258962,9606.ENSP00000269349,9606.ENSP00000291552,9606.ENSP00000307863,9606.ENSP00000346694,9606.ENSP00000358616,9606.ENSP00000460348	SRSF1,EIF4A3,U2AFBP,U2AF2,HNRNPA2B1,SMNDC1,PRPF8
GO:0005654	nucleoplasm	18	3446	0.59	1.85e-07	9606.ENSP00000220592,9606.ENSP00000221801,9606.ENSP00000258962,9606.ENSP00000262710,9606.ENSP00000264279,9606.ENSP00000269349,9606.ENSP00000290341,9606.ENSP00000291552,9606.ENSP00000307863,9606.ENSP00000325905,9606.ENSP00000332444,9606.ENSP00000346694,9606.ENSP00000358616,9606.ENSP00000366396,9606.ENSP00000369887,9606.ENSP00000370589,9606.ENSP00000385269,9606.ENSP00000460348	AGO2,FBL,SRSF1,ACIN1,NOP58,EIF4A3,IGF2BP1,U2AFBP,U2AF2,SRSF7,CSTF2T,HNRNPA2B1,SMNDC1,XRN2,SLTM,NOP56,ELAVL1,PRPF8
GO:0015030	Cajal body	5	57	1.82	1.87e-07	9606.ENSP00000221801,9606.ENSP00000264279,9606.ENSP00000291552,9606.ENSP00000346694,9606.ENSP00000358616	FBL,NOP58,U2AFBP,HNRNPA2B1,SMNDC1
GO:0031428	box C/D snoRNP complex	3	7	2.51	2.13e-06	9606.ENSP00000221801,9606.ENSP00000264279,9606.ENSP00000370589	FBL,NOP58,NOP56
GO:0071013	catalytic step 2 spliceosome	5	99	1.58	2.13e-06	9606.ENSP00000258962,9606.ENSP00000269349,9606.ENSP00000291552,9606.ENSP00000346694,9606.ENSP00000460348	SRSF1,EIF4A3,U2AFBP,HNRNPA2B1,PRPF8
GO:0016607	nuclear speck	7	381	1.14	4.27e-06	9606.ENSP00000258962,9606.ENSP00000262710,9606.ENSP00000269349,9606.ENSP00000291552,9606.ENSP00000307863,9606.ENSP00000358616,9606.ENSP00000460348	SRSF1,ACIN1,EIF4A3,U2AFBP,U2AF2,SMNDC1,PRPF8
GO:0005730	nucleolus	9	926	0.86	1.28e-05	9606.ENSP00000221801,9606.ENSP00000262710,9606.ENSP00000264279,9606.ENSP00000269349,9606.ENSP00000297071,9606.ENSP00000323858,9606.ENSP00000344401,9606.ENSP00000366396,9606.ENSP00000370589	FBL,ACIN1,NOP58,EIF4A3,TRA2A,DDX54,LIN28B,XRN2,NOP56
GO:0032991	protein-containing complex	17	4792	0.43	6.86e-05	9606.ENSP00000220592,9606.ENSP00000221801,9606.ENSP00000258962,9606.ENSP00000260210,9606.ENSP00000262710,9606.ENSP00000264279,9606.ENSP00000269349,9606.ENSP00000290341,9606.ENSP00000291552,9606.ENSP00000307863,9606.ENSP00000332444,9606.ENSP00000346694,9606.ENSP00000346762,9606.ENSP00000358616,9606.ENSP00000370589,9606.ENSP00000385269,9606.ENSP00000460348	AGO2,FBL,SRSF1,BUD13,ACIN1,NOP58,EIF4A3,IGF2BP1,U2AFBP,U2AF2,CSTF2T,HNRNPA2B1,SND1,SMNDC1,NOP56,ELAVL1,PRPF8
GO:0032040	small-subunit processome	3	34	1.82	8.27e-05	9606.ENSP00000221801,9606.ENSP00000264279,9606.ENSP00000370589	FBL,NOP58,NOP56
GO:0070761	pre-snoRNP complex	2	7	2.33	0.00031	9606.ENSP00000264279,9606.ENSP00000370589	NOP58,NOP56
GO:0089701	U2AF	2	7	2.33	0.00031	9606.ENSP00000291552,9606.ENSP00000307863	U2AFBP,U2AF2
GO:0031332	RNAi effector complex	2	10	2.18	0.00051	9606.ENSP00000220592,9606.ENSP00000346762	AGO2,SND1
GO:0043232	intracellular non-membrane-bounded organelle	14	4005	0.42	0.00076	9606.ENSP00000220592,9606.ENSP00000221801,9606.ENSP00000262710,9606.ENSP00000264279,9606.ENSP00000269349,9606.ENSP00000290341,9606.ENSP00000297071,9606.ENSP00000323858,9606.ENSP00000344401,9606.ENSP00000346694,9606.ENSP00000366396,9606.ENSP00000370589,9606.ENSP00000371634,9606.ENSP00000385269	AGO2,FBL,ACIN1,NOP58,EIF4A3,IGF2BP1,TRA2A,DDX54,LIN28B,HNRNPA2B1,XRN2,NOP56,IGF2BP2,ELAVL1
GO:0016442	RISC complex	2	14	2.03	0.0008	9606.ENSP00000220592,9606.ENSP00000346762	AGO2,SND1
GO:0001650	fibrillar center	3	136	1.22	0.003	9606.ENSP00000221801,9606.ENSP00000264279,9606.ENSP00000370589	FBL,NOP58,NOP56
GO:0036464	cytoplasmic ribonucleoprotein granule	3	191	1.07	0.0075	9606.ENSP00000220592,9606.ENSP00000290341,9606.ENSP00000385269	AGO2,IGF2BP1,ELAVL1
GO:0010494	cytoplasmic stress granule	2	51	1.47	0.0078	9606.ENSP00000290341,9606.ENSP00000385269	IGF2BP1,ELAVL1
