# Supplementary material for: Circular RNA circCCNT2 is upregulated in the anterior cingulate cortex of individuals with bipolar disorder
Source: Transl Psychiatry. 2021 Dec 10;11:629. doi: 10.1038/s41398-021-01746-4 (PMC8664854; doi:10.1038/s41398-021-01746-4)
Supplement: Supplementary file 4 — Supplemental Table 4 [file 41398_2021_1746_MOESM4_ESM.xls]

## Sheet: Cellular component
Analysis Type:	PANTHER Overrepresentation Test (Released 20210224)
Annotation Version and Release Date:	GO Ontology database DOI: 10.5281/zenodo.4495804 Released 2021-02-01
Analyzed List:	upload_1 (Homo sapiens)
Reference List:	Homo sapiens (all genes in database)
Test Type:	FISHER
Correction:	FDR
GO cellular component complete	Homo sapiens - REFLIST (20595)	upload_1 (644)	upload_1 (expected)	upload_1 (over/under)	upload_1 (fold Enrichment)	upload_1 (raw P-value)	upload_1 (FDR)
postsynaptic density membrane (GO:0098839)	92	10	2.88	+	3.48	1.07E-03	5.07E-02
neuron projection cytoplasm (GO:0120111)	92	10	2.88	+	3.48	1.07E-03	4.95E-02
endocytic vesicle membrane (GO:0030666)	195	18	6.10	+	2.95	9.25E-05	9.72E-03
basal plasma membrane (GO:0009925)	245	22	7.66	+	2.87	2.37E-05	3.94E-03
early endosome membrane (GO:0031901)	164	14	5.13	+	2.73	1.10E-03	4.97E-02
early endosome (GO:0005769)	382	32	11.95	+	2.68	1.43E-06	4.09E-04
basal part of cell (GO:0045178)	263	22	8.22	+	2.68	6.34E-05	7.91E-03
basolateral plasma membrane (GO:0016323)	216	18	6.75	+	2.66	2.99E-04	1.87E-02
postsynaptic density (GO:0014069)	328	25	10.26	+	2.44	1.01E-04	9.63E-03
neuron to neuron synapse (GO:0098984)	359	27	11.23	+	2.41	6.09E-05	8.10E-03
asymmetric synapse (GO:0032279)	333	25	10.41	+	2.40	1.20E-04	1.04E-02
postsynaptic specialization (GO:0099572)	352	26	11.01	+	2.36	1.06E-04	9.64E-03
glutamatergic synapse (GO:0098978)	343	25	10.73	+	2.33	1.72E-04	1.27E-02
endocytic vesicle (GO:0030139)	336	24	10.51	+	2.28	4.60E-04	2.62E-02
postsynapse (GO:0098794)	633	41	19.79	+	2.07	2.84E-05	4.05E-03
axon (GO:0030424)	650	38	20.33	+	1.87	3.94E-04	2.38E-02
endosome (GO:0005768)	994	55	31.08	+	1.77	8.89E-05	9.86E-03
cytoplasmic vesicle membrane (GO:0030659)	786	43	24.58	+	1.75	5.99E-04	3.23E-02
plasma membrane region (GO:0098590)	1239	67	38.74	+	1.73	2.63E-05	4.04E-03
vesicle membrane (GO:0012506)	807	43	25.23	+	1.70	1.02E-03	4.94E-02
neuron projection (GO:0043005)	1376	73	43.03	+	1.70	2.21E-05	4.00E-03
synapse (GO:0045202)	1344	66	42.03	+	1.57	5.05E-04	2.80E-02
Golgi apparatus (GO:0005794)	1627	79	50.88	+	1.55	1.60E-04	1.28E-02
plasma membrane bounded cell projection (GO:0120025)	2229	106	69.70	+	1.52	2.19E-05	4.38E-03
cell projection (GO:0042995)	2325	110	72.70	+	1.51	1.77E-05	3.92E-03
organelle subcompartment (GO:0031984)	1795	82	56.13	+	1.46	8.75E-04	4.48E-02
cytoplasmic vesicle (GO:0031410)	2429	110	75.95	+	1.45	9.76E-05	9.74E-03
intracellular vesicle (GO:0097708)	2434	110	76.11	+	1.45	1.25E-04	1.04E-02
bounding membrane of organelle (GO:0098588)	2165	97	67.70	+	1.43	4.40E-04	2.58E-02
vesicle (GO:0031982)	3919	162	122.55	+	1.32	1.66E-04	1.27E-02
cytosol (GO:0005829)	5376	221	168.11	+	1.31	6.48E-06	1.62E-03
endomembrane system (GO:0012505)	4654	186	145.53	+	1.28	2.80E-04	1.80E-02
nuclear lumen (GO:0031981)	4424	175	138.34	+	1.27	7.85E-04	4.12E-02
plasma membrane (GO:0005886)	5822	226	182.05	+	1.24	2.27E-04	1.51E-02
cytoplasm (GO:0005737)	11908	451	372.36	+	1.21	3.49E-10	1.74E-07
intracellular membrane-bounded organelle (GO:0043231)	11262	423	352.16	+	1.20	2.57E-08	1.03E-05
membrane-bounded organelle (GO:0043227)	12721	476	397.78	+	1.20	1.72E-10	1.14E-07
organelle (GO:0043226)	13844	510	432.90	+	1.18	3.67E-11	3.66E-08
nucleus (GO:0005634)	7587	279	237.24	+	1.18	9.07E-04	4.53E-02
intracellular organelle (GO:0043229)	12438	457	388.93	+	1.18	4.53E-08	1.51E-05
intracellular anatomical structure (GO:0005622)	14773	536	461.95	+	1.16	2.27E-11	4.54E-08
cellular anatomical entity (GO:0110165)	18672	612	583.87	+	1.05	7.26E-05	8.52E-03
cellular_component (GO:0005575)	18840	614	589.12	+	1.04	2.25E-04	1.55E-02
Unclassified (UNCLASSIFIED)	1755	30	54.88	-	.55	2.25E-04	1.60E-02
cell motility (GO:0048870)	1103	61	37.86	+	1.61	0.000388	0.0447
negative regulation of cellular biosynthetic process (GO:0031327)	1556	86	53.42	+	1.61	2.82e-05	0.00718
intracellular signal transduction (GO:0035556)	1575	87	54.07	+	1.61	2.28e-05	0.0062
negative regulation of cellular macromolecule biosynthetic process (GO:2000113)	1487	82	51.05	+	1.61	3.8e-05	0.00921
cellular response to endogenous stimulus (GO:0071495)	1146	63	39.34	+	1.6	0.00036	0.0427
neurogenesis (GO:0022008)	1369	75	47	+	1.6	0.000128	0.0205
negative regulation of macromolecule biosynthetic process (GO:0010558)	1498	82	51.42	+	1.59	5.37e-05	0.0112
response to oxygen-containing compound (GO:1901700)	1584	86	54.38	+	1.58	4.51e-05	0.0105
negative regulation of nucleobase-containing compound metabolic process (GO:0045934)	1514	82	51.97	+	1.58	7.92e-05	0.0147
regulation of phosphate metabolic process (GO:0019220)	1611	87	55.3	+	1.57	5.13e-05	0.0111
regulation of phosphorus metabolic process (GO:0051174)	1611	87	55.3	+	1.57	5.13e-05	0.0109
locomotion (GO:0040011)	1339	72	45.97	+	1.57	0.000278	0.0369
response to endogenous stimulus (GO:0009719)	1416	76	48.61	+	1.56	0.000221	0.0308
positive regulation of nucleobase-containing compound metabolic process (GO:0045935)	1891	101	64.92	+	1.56	1.75e-05	0.0051
negative regulation of RNA metabolic process (GO:0051253)	1394	74	47.85	+	1.55	0.000358	0.0431
negative regulation of nitrogen compound metabolic process (GO:0051172)	2390	126	82.05	+	1.54	1.9e-06	0.00143
negative regulation of cellular metabolic process (GO:0031324)	2580	135	88.57	+	1.52	1.27e-06	0.00111
regulation of intracellular signal transduction (GO:1902531)	1768	92	60.69	+	1.52	0.000105	0.0174
cellular response to organic substance (GO:0071310)	2331	121	80.02	+	1.51	6.45e-06	0.00283
positive regulation of nucleic acid-templated transcription (GO:1903508)	1622	84	55.68	+	1.51	0.000304	0.0393
positive regulation of transcription, DNA-templated (GO:0045893)	1622	84	55.68	+	1.51	0.000304	0.039
positive regulation of RNA biosynthetic process (GO:1902680)	1623	84	55.72	+	1.51	0.000305	0.0388
regulation of protein modification process (GO:0031399)	1633	84	56.06	+	1.5	0.000321	0.0402
positive regulation of RNA metabolic process (GO:0051254)	1718	88	58.98	+	1.49	0.000258	0.0348
response to organic substance (GO:0010033)	2995	153	102.81	+	1.49	6.38e-07	0.000838
cellular response to chemical stimulus (GO:0070887)	2898	148	99.48	+	1.49	1.05e-06	0.000974
nervous system development (GO:0007399)	2189	111	75.15	+	1.48	5.72e-05	0.0117
regulation of multicellular organismal process (GO:0051239)	2647	133	90.87	+	1.46	1.13e-05	0.00371
positive regulation of macromolecule biosynthetic process (GO:0010557)	1853	93	63.61	+	1.46	0.000323	0.0398
regulation of signal transduction (GO:0009966)	3047	152	104.6	+	1.45	2.91e-06	0.00199
positive regulation of nitrogen compound metabolic process (GO:0051173)	3058	152	104.98	+	1.45	3.88e-06	0.00245
regulation of cell communication (GO:0010646)	3424	170	117.54	+	1.45	8.44e-07	0.000887
negative regulation of metabolic process (GO:0009892)	3104	154	106.56	+	1.45	3.44e-06	0.00226
regulation of signaling (GO:0023051)	3459	171	118.74	+	1.44	9.36e-07	0.000923
cellular protein modification process (GO:0006464)	3019	149	103.64	+	1.44	7.46e-06	0.00294
protein modification process (GO:0036211)	3019	149	103.64	+	1.44	7.46e-06	0.00287
negative regulation of macromolecule metabolic process (GO:0010605)	2861	141	98.21	+	1.44	1.33e-05	0.0041
positive regulation of macromolecule metabolic process (GO:0010604)	3431	169	117.78	+	1.43	1.45e-06	0.00114
macromolecule modification (GO:0043412)	3240	159	111.23	+	1.43	3.96e-06	0.00231
regulation of localization (GO:0032879)	2734	133	93.85	+	1.42	5.14e-05	0.0108
positive regulation of cellular metabolic process (GO:0031325)	3238	157	111.16	+	1.41	8.46e-06	0.00318
regulation of developmental process (GO:0050793)	2441	118	83.8	+	1.41	0.000201	0.0288
animal organ development (GO:0048513)	3187	154	109.41	+	1.41	1.5e-05	0.00455
system development (GO:0048731)	4279	204	146.89	+	1.39	6e-07	0.000946
positive regulation of metabolic process (GO:0009893)	3719	177	127.67	+	1.39	6.23e-06	0.00281
negative regulation of cellular process (GO:0048523)	4909	233	168.52	+	1.38	7.28e-08	0.000287
cellular developmental process (GO:0048869)	3562	168	122.28	+	1.37	1.79e-05	0.00506
multicellular organism development (GO:0007275)	4877	227	167.42	+	1.36	6.02e-07	0.000863
cellular macromolecule metabolic process (GO:0044260)	4963	230	170.37	+	1.35	6.99e-07	0.000849
cell differentiation (GO:0030154)	3509	162	120.46	+	1.34	9.22e-05	0.016
cellular protein metabolic process (GO:0044267)	3643	168	125.06	+	1.34	6.28e-05	0.0124
negative regulation of biological process (GO:0048519)	5541	254	190.22	+	1.34	2.86e-07	0.000565
anatomical structure development (GO:0048856)	5266	241	180.78	+	1.33	7.43e-07	0.000838
regulation of gene expression (GO:0010468)	4872	222	167.25	+	1.33	4.49e-06	0.00236
response to chemical (GO:0042221)	4369	198	149.98	+	1.32	2.63e-05	0.00681
regulation of RNA metabolic process (GO:0051252)	3738	169	128.32	+	1.32	0.000167	0.0251
regulation of nucleobase-containing compound metabolic process (GO:0019219)	4007	181	137.56	+	1.32	9.33e-05	0.016
regulation of biosynthetic process (GO:0009889)	4189	188	143.8	+	1.31	8.3e-05	0.0152
developmental process (GO:0032502)	5729	257	196.67	+	1.31	1.42e-06	0.00118
regulation of response to stimulus (GO:0048583)	4240	190	145.55	+	1.31	8.84e-05	0.0157
protein metabolic process (GO:0019538)	4218	188	144.8	+	1.3	0.000127	0.0207
regulation of cellular biosynthetic process (GO:0031326)	4105	182	140.92	+	1.29	0.000233	0.032
regulation of biological quality (GO:0065008)	4007	177	137.56	+	1.29	0.000359	0.0429
regulation of nitrogen compound metabolic process (GO:0051171)	5688	250	195.26	+	1.28	1.06e-05	0.00373
regulation of primary metabolic process (GO:0080090)	5892	258	202.26	+	1.28	8.92e-06	0.0032
positive regulation of biological process (GO:0048518)	6244	273	214.35	+	1.27	3.9e-06	0.00237
positive regulation of cellular process (GO:0048522)	5656	247	194.16	+	1.27	1.87e-05	0.00518
macromolecule metabolic process (GO:0043170)	6193	270	212.6	+	1.27	6.66e-06	0.00284
regulation of macromolecule metabolic process (GO:0060255)	6301	274	216.31	+	1.27	6.1e-06	0.00283
regulation of cellular metabolic process (GO:0031323)	6106	265	209.61	+	1.26	1.12e-05	0.00375
regulation of metabolic process (GO:0019222)	6847	294	235.05	+	1.25	5.47e-06	0.0027
cellular response to stimulus (GO:0051716)	6770	289	232.41	+	1.24	1.32e-05	0.00416
cellular metabolic process (GO:0044237)	7570	318	259.87	+	1.22	1.07e-05	0.00366
nitrogen compound metabolic process (GO:0006807)	6897	286	236.77	+	1.21	0.000141	0.0216
response to stimulus (GO:0050896)	8496	350	291.66	+	1.2	1.58e-05	0.00472
regulation of cellular process (GO:0050794)	11302	461	387.98	+	1.19	4.36e-08	0.000344
metabolic process (GO:0008152)	8333	337	286.06	+	1.18	0.000156	0.0236
regulation of biological process (GO:0050789)	11856	478	407	+	1.17	8.25e-08	0.00026
biological regulation (GO:0065007)	12571	499	431.55	+	1.16	2.02e-07	0.000532
cellular process (GO:0009987)	15487	593	531.65	+	1.12	5.12e-08	0.000269
biological_process (GO:0008150)	17850	652	612.77	+	1.06	7.03e-06	0.00285
Unclassified (UNCLASSIFIED)	2745	55	94.23	-	0.58	7.03e-06	0.00292
detection of stimulus involved in sensory perception (GO:0050906)	554	5	19.02	-	0.26	0.000285	0.0374
sensory perception of chemical stimulus (GO:0007606)	542	4	18.61	-	0.21	9.03e-05	0.0158
detection of chemical stimulus (GO:0009593)	522	2	17.92	-	0.11	5.67e-06	0.00271
detection of chemical stimulus involved in sensory perception (GO:0050907)	486	1	16.68	-	0.06	2.18e-06	0.00156
detection of chemical stimulus involved in sensory perception of smell (GO:0050911)	441	0	15.14	-	< 0.01	5.55e-07	0.000973
sensory perception of smell (GO:0007608)	468	0	16.07	-	< 0.01	2.64e-07	0.000594

## Sheet: Molecular function
Analysis Type:	PANTHER Overrepresentation Test (Released 20210224)
Annotation Version and Release Date:	GO Ontology database DOI: 10.5281/zenodo.4495804 Released 2021-02-01
Analyzed List:	upload_1 (Homo sapiens)
Reference List:	Homo sapiens (all genes in database)
Test Type:	FISHER
Correction:	FDR
GO molecular function complete	Homo sapiens - REFLIST (20595)	upload_1 (644)	upload_1 (expected)	upload_1 (over/under)	upload_1 (fold Enrichment)	upload_1 (raw P-value)	upload_1 (FDR)
hydrolase activity, acting on ester bonds (GO:0016788)	768	48	24.02	+	2.00	1.44E-05	9.80E-03
cation binding (GO:0043169)	4360	192	136.34	+	1.41	4.55E-07	7.23E-04
metal ion binding (GO:0046872)	4272	187	133.58	+	1.40	1.04E-06	9.92E-04
ion binding (GO:0043167)	6064	255	189.62	+	1.34	6.52E-08	1.56E-04
protein binding (GO:0005515)	14300	504	447.16	+	1.13	9.96E-07	1.19E-03
binding (GO:0005488)	16484	574	515.45	+	1.11	1.26E-09	6.01E-06
molecular_function (GO:0003674)	18235	603	570.20	+	1.06	2.12E-05	1.12E-02
Unclassified (UNCLASSIFIED)	2360	41	73.80	-	.56	2.12E-05	1.26E-02
olfactory receptor activity (GO:0004984)	441	0	13.79	-	< 0.01	1.81E-06	1.44E-03

## Sheet: Biological process
Analysis Type:	PANTHER Overrepresentation Test (Released 20210224)
Annotation Version and Release Date:	GO Ontology database DOI: 10.5281/zenodo.4495804 Released 2021-02-01
Analyzed List:	upload_1 (Homo sapiens)
Reference List:	Homo sapiens (all genes in database)
Test Type:	FISHER
Correction:	FDR
GO biological process complete	Homo sapiens - REFLIST (20595)	upload_1 (644)	upload_1 (expected)	upload_1 (over/under)	upload_1 (fold Enrichment)	upload_1 (raw P-value)	upload_1 (FDR)
regulation of muscle adaptation (GO:0043502)	82	12	2.56	+	4.68	2.69E-05	1.06E-02
regulation of muscle system process (GO:0090257)	229	22	7.16	+	3.07	9.01E-06	5.26E-03
regulation of system process (GO:0044057)	583	38	18.23	+	2.08	4.22E-05	1.42E-02
tube morphogenesis (GO:0035239)	645	41	20.17	+	2.03	3.66E-05	1.26E-02
cellular homeostasis (GO:0019725)	888	53	27.77	+	1.91	1.50E-05	6.55E-03
negative regulation of cell death (GO:0060548)	998	57	31.21	+	1.83	2.76E-05	1.06E-02
tube development (GO:0035295)	841	48	26.30	+	1.83	1.23E-04	3.23E-02
positive regulation of transport (GO:0051050)	936	53	29.27	+	1.81	5.75E-05	1.78E-02
regulation of cellular localization (GO:0060341)	836	47	26.14	+	1.80	1.84E-04	4.46E-02
negative regulation of apoptotic process (GO:0043066)	888	49	27.77	+	1.76	1.96E-04	4.68E-02
regulation of transport (GO:0051049)	1758	97	54.97	+	1.76	1.16E-07	2.04E-04
negative regulation of signal transduction (GO:0009968)	1276	70	39.90	+	1.75	1.10E-05	5.61E-03
homeostatic process (GO:0042592)	1659	91	51.88	+	1.75	3.94E-07	4.78E-04
chemical homeostasis (GO:0048878)	1124	61	35.15	+	1.74	5.28E-05	1.70E-02
negative regulation of cell communication (GO:0010648)	1373	74	42.93	+	1.72	1.04E-05	5.68E-03
negative regulation of signaling (GO:0023057)	1376	74	43.03	+	1.72	1.07E-05	5.65E-03
generation of neurons (GO:0048699)	1249	67	39.06	+	1.72	2.94E-05	1.10E-02
regulation of ion transport (GO:0043269)	1337	71	41.81	+	1.70	2.48E-05	1.03E-02
phosphorus metabolic process (GO:0006793)	1933	102	60.44	+	1.69	3.89E-07	5.12E-04
phosphate-containing compound metabolic process (GO:0006796)	1906	99	59.60	+	1.66	1.02E-06	7.66E-04
regulation of biological quality (GO:0065008)	4007	208	125.30	+	1.66	4.22E-14	6.66E-10
nervous system development (GO:0007399)	2189	113	68.45	+	1.65	2.12E-07	3.05E-04
neurogenesis (GO:0022008)	1369	69	42.81	+	1.61	1.64E-04	4.17E-02
regulation of intracellular signal transduction (GO:1902531)	1768	89	55.28	+	1.61	1.39E-05	6.45E-03
regulation of signaling (GO:0023051)	3459	174	108.16	+	1.61	1.82E-10	1.44E-06
positive regulation of signaling (GO:0023056)	1720	85	53.78	+	1.58	5.25E-05	1.73E-02
regulation of cell communication (GO:0010646)	3424	169	107.07	+	1.58	1.29E-09	6.80E-06
negative regulation of response to stimulus (GO:0048585)	1804	89	56.41	+	1.58	3.08E-05	1.11E-02
response to oxygen-containing compound (GO:1901700)	1584	78	49.53	+	1.57	1.31E-04	3.40E-02
regulation of cell death (GO:0010941)	1652	81	51.66	+	1.57	9.73E-05	2.69E-02
intracellular signal transduction (GO:0035556)	1575	77	49.25	+	1.56	1.71E-04	4.28E-02
regulation of localization (GO:0032879)	2734	133	85.49	+	1.56	4.02E-07	4.53E-04
regulation of signal transduction (GO:0009966)	3047	148	95.28	+	1.55	6.44E-08	1.69E-04
cell development (GO:0048468)	1615	78	50.50	+	1.54	2.05E-04	4.83E-02
positive regulation of cell communication (GO:0010647)	1714	82	53.60	+	1.53	1.74E-04	4.29E-02
regulation of response to stimulus (GO:0048583)	4240	198	132.58	+	1.49	2.81E-09	1.11E-05
regulation of multicellular organismal process (GO:0051239)	2647	123	82.77	+	1.49	1.02E-05	5.73E-03
negative regulation of cellular metabolic process (GO:0031324)	2580	116	80.68	+	1.44	8.78E-05	2.47E-02
regulation of cellular component organization (GO:0051128)	2360	106	73.80	+	1.44	2.16E-04	5.00E-02
negative regulation of metabolic process (GO:0009892)	3104	139	97.06	+	1.43	1.70E-05	7.23E-03
negative regulation of macromolecule metabolic process (GO:0010605)	2861	126	89.46	+	1.41	8.75E-05	2.51E-02
system development (GO:0048731)	4279	186	133.80	+	1.39	1.74E-06	1.19E-03
negative regulation of cellular process (GO:0048523)	4909	213	153.50	+	1.39	1.86E-07	2.94E-04
cell differentiation (GO:0030154)	3509	152	109.73	+	1.39	3.37E-05	1.18E-02
cellular developmental process (GO:0048869)	3562	154	111.38	+	1.38	2.98E-05	1.09E-02
negative regulation of biological process (GO:0048519)	5541	236	173.27	+	1.36	1.02E-07	2.01E-04
developmental process (GO:0032502)	5729	243	179.14	+	1.36	8.31E-08	1.87E-04
anatomical structure development (GO:0048856)	5266	223	164.67	+	1.35	5.71E-07	6.01E-04
multicellular organism development (GO:0007275)	4877	206	152.50	+	1.35	2.53E-06	1.54E-03
regulation of gene expression (GO:0010468)	4872	202	152.35	+	1.33	1.20E-05	5.76E-03
regulation of cellular metabolic process (GO:0031323)	6106	250	190.93	+	1.31	1.14E-06	8.17E-04
positive regulation of biological process (GO:0048518)	6244	255	195.25	+	1.31	8.64E-07	7.57E-04
regulation of macromolecule metabolic process (GO:0060255)	6301	257	197.03	+	1.30	9.11E-07	7.19E-04
positive regulation of cellular process (GO:0048522)	5656	229	176.86	+	1.29	1.12E-05	5.50E-03
regulation of metabolic process (GO:0019222)	6847	276	214.10	+	1.29	6.54E-07	6.45E-04
regulation of primary metabolic process (GO:0080090)	5892	236	184.24	+	1.28	1.44E-05	6.51E-03
cell communication (GO:0007154)	5572	221	174.23	+	1.27	7.42E-05	2.21E-02
signaling (GO:0023052)	5485	217	171.51	+	1.27	1.00E-04	2.72E-02
regulation of nitrogen compound metabolic process (GO:0051171)	5688	225	177.86	+	1.27	6.85E-05	2.08E-02
multicellular organismal process (GO:0032501)	6909	266	216.04	+	1.23	5.66E-05	1.79E-02
biological regulation (GO:0065007)	12571	463	393.09	+	1.18	1.59E-08	5.01E-05
regulation of cellular process (GO:0050794)	11302	414	353.41	+	1.17	1.96E-06	1.24E-03
regulation of biological process (GO:0050789)	11856	433	370.73	+	1.17	8.78E-07	7.29E-04
sensory perception of chemical stimulus (GO:0007606)	542	3	16.95	-	.18	1.07E-04	2.87E-02
detection of chemical stimulus involved in sensory perception (GO:0050907)	486	2	15.20	-	.13	7.53E-05	2.20E-02
detection of chemical stimulus (GO:0009593)	522	2	16.32	-	.12	2.49E-05	1.01E-02
detection of chemical stimulus involved in sensory perception of smell (GO:0050911)	441	0	13.79	-	< 0.01	1.81E-06	1.19E-03
sensory perception of smell (GO:0007608)	468	0	14.63	-	< 0.01	8.24E-07	7.65E-04
